# Supplementary material for: Multi-Omics Analysis of the Effect of cAMP on Actinorhodin Production in Streptomyces coelicolor
Source: Front Bioeng Biotechnol. 2020 Nov 5;8:595552. doi: 10.3389/fbioe.2020.595552 (PMC7674942; doi:10.3389/fbioe.2020.595552)
Supplement: Supplementary file 1 [file Data_Sheet_1.CSV]

		Cluster	M1146_Rep1	M1146_Rep2	M1146_Rep3	M1146_Rep4	M1146_Rep5	M1146_Rep6	M1146_Rep7	M1146_Rep8	M1146_Rep9	M1146_Rep10	Act_Rep1	Act_Rep2	Act_Rep3	Act_Rep4	Act_Rep5	Act_Rep6	Act_Rep7	Act_Rep8	Act_Rep9	Act_Rep10
SCO0074	NA	A	0.541816661805535	0.797468635984791	-0.249140027011576	0.162627442146148	0.227466059871194	0.510332976779241	0.814117092325142	0.178206157824098	0.0761731602893354	0.183850845075926	0.630525730645601	0.323071914323464	-1.60914945437629	-0.436229070895543	0.0539475979012383	-0.96057897056336	-0.535883711440373	0.20311772231257	-0.972610395882616	0.0608696328854768
SCO2909	NA	A	0.77874400632258	-0.376014789352324	-0.678214506087417	-0.936522423361776	-0.331030026225497	-0.0406248967504683	0.238992604034519	0.426556008210608	-0.932195132232104	0.622919335575534	0.165494180523147	0.429521108348637	0.7362052087343	-0.114976431236609	-0.0913133213427009	0.439355320472027	-0.169134188254085	0.64045319363036	-0.638539152331824	-0.169676098676907
SCO1426	NA	A	0.423621857368888	0.175379973821509	-0.0907190560735378	-0.540079237857754	-1.03588628936961	-0.636738742440843	-0.541784517845427	0.258541404747786	1.2468094573303	0.30578224365277	0.44470254809697	0.450542026985104	0.238890948181392	-0.17823926404056	-0.255451201669155	-0.297622080792272	-0.185705579925572	-0.0772946055115757	0.609777843750345	-0.314527728408758
SCO4519	NA	A	1.09989286292667	0.198020735252521	-0.100552789782275	-0.356232027875146	-0.447027564105384	-0.77397481737158	-0.71962072764237	-0.023636571832772	-0.305513761902874	0.152126516264617	0.779521050130386	0.639508725730319	-0.140936317464147	0.107000494029559	-0.0341973187140505	-0.358315219672714	-0.208986678861288	-0.270281593927441	-0.129206956294397	0.89241196111237
SCO2063	NA	A	0.0965770527251206	-0.194798603642609	0.722554217749824	-0.326804124619589	0.422767992216385	-1.52028914906825	0.424100327850478	0.446910297213224	0.26735018029493	-0.132021433378051	0.353711064198072	0.246758971387881	-0.0342479418116026	-0.262854606248906	0.167023557829061	-0.663306811091772	0.169273782754111	0.464572384365906	-0.330625112532607	-0.316652046191602
SCO4189	NA	A	0.18991500037363	0.22885253073361	-0.220369702943348	-0.620239999773047	-1.21712641148604	-0.209426740866807	-0.268972092644414	-0.112793122995762	0.354241306864044	0.331308228156227	0.304985932029521	0.677181158314791	0.169720259493269	-0.224786239709144	-0.408285694353106	-0.285541259710309	-0.165645231853993	0.147766231612009	0.137748868513981	1.1914669802449
SCO5505	NA	A	1.06279385302972	-0.696803386755612	0.133348933984023	-0.16697106204093	-0.423853687634866	-0.0750910332262082	-0.511837546564488	-0.356733901883716	0.198100889344936	0.620009842025363	0.69033008519666	0.11213704585215	0.47970096839559	0.022201511916732	0.324842479083497	-0.830602190664893	0.154915788153557	-0.441256887463252	-0.290707194355242	-0.00452450639301794
SCO3143	NA	A	0.0638112430618956	0.338657786878968	0.00401742138565653	-0.614590002412092	0.299723573184945	0.0847583712654458	0.628410724755316	0.0846764736806318	0.0635070020946225	0.586260376429735	0.434429844477111	-0.854716858167713	0.774910284668175	-0.156639341285942	0.509646538374562	-0.177248555496682	-0.426830357087095	-0.369873341878081	-0.599162672482799	-0.673748511446662
SCO5959	NA	A	0.60343040431855	0.179615324135059	-0.959249991989055	-0.835522164339847	-0.387136310027999	-0.846429543518442	0.322720437953666	0.349876738617579	-0.0773925228793653	0.135239977527472	0.293508781930661	0.310915769563917	-0.0150541278241898	0.0628411285335053	0.177698422080709	0.254129813582402	0.822634969525574	0.00191617119858867	-0.252354696427515	-0.14138858196127
SCO3916	NA	A	0.661029498952922	-0.194266866350805	0.0589301042233987	-0.448462130597592	0.290901352759284	-1.1467778934263	-0.587305188042119	0.739432892113914	-0.272224322352086	0.23013363478966	-0.343051599764173	0.266994652967933	0.148104644877168	0.0672137916716782	0.194300498637444	-0.546537747825406	0.668998739246835	-0.0362109551048233	0.0172792714379166	0.23151762178515
SCO2508	NA	A	0.959715886773687	0.426314195315444	-0.100387552878854	-0.368558857340807	-0.93720998050574	-0.511508482467065	-0.279921251109757	-0.434978930480865	-0.371638399810741	0.583654037844424	0.425022705563511	0.164231624553336	-0.039034284052887	-0.228742386785986	0.138265350540044	0.0035104607300287	-0.323367539339896	-0.117699761889672	0.277489177140342	0.734843988201452
3240067	NA	A	0.35216719395811	0.0711704805739988	0.204748857315742	0.273692668759914	0.360690691969005	0.704148792424744	0.62533986679021	0.254817439048136	0.638052735540086	0.438563543984332	-0.293233228099274	-0.0689402653729676	-0.150546055840502	-0.0340964346063384	-0.452201345309176	-0.434823955777823	-0.416867235636664	-0.857821802630149	-0.456085212585178	-0.758776734506197
SCO3616	NA	A	0.459126524569394	0.763877236630732	-1.28791283535959	-0.192751585974722	-0.433862277991979	-0.105900885976669	0.286972221906877	-0.0717861242800206	-0.763142681979586	0.157849395482405	-0.169054016828376	-0.167574864099124	-0.0952589838187843	0.402906396585869	0.275363160800825	0.547637884471092	0.112770728413128	0.283802592311628	0.146424583588836	-0.149486468451932
3240068	NA	A	0.266776161635864	-0.104664978260914	-0.0119753846245061	0.223979935110332	0.349924609718077	0.754637352984595	0.661655507340557	0.269185469850573	0.694344291282489	0.560041409381634	-0.326115264557036	-0.0159901027273008	-0.171396804541347	-0.0458614384687852	-0.354445236768724	-0.451361120145878	-0.37906528876719	-0.892174609550421	-0.389088332411797	-0.638406176480236
SCO5346	NA	A	0.321101154612898	0.445352349848402	-0.699309726274492	0.206002307537606	-0.695171235354884	-0.325678789432433	-0.564482108271312	0.923938081489068	0.320770602936101	0.589724708611516	0.133289368068282	-0.162616935322699	0.0588151086301276	-0.134632730089627	0.447512192674662	-0.317389279719782	-0.755485585703591	-0.157007468504081	0.139215056073934	0.226052928190307
SCO6252	NA	A	0.465594312396512	0.495701399177344	-0.0507269907324441	-0.343350027548284	0.598040420016907	-0.152042328403229	0.370229706324802	0.254926552388921	-0.807497124333497	0.273564533907518	-0.328606099331722	-0.0745091641213635	0.656147391553964	0.401224938636956	0.30608519974219	-0.81688674693569	-0.384148146875035	-0.305491064440663	-0.552039635871732	-0.0062171255514567
SCO7447	NA	A	0.152918439082634	-0.281551499256989	-0.564113471517942	-0.267944156728759	-0.107406022947655	0.186115748607261	0.471324850464654	0.222241407066939	-0.924754848212331	0.363536503297433	0.82751894434257	0.334700041780981	0.449921432445251	-0.412512734841176	0.587240062041781	-0.299623150530162	0.188278022974135	-0.500496142880046	-0.0302938171484228	-0.395099608040159
SCO5757	NA	A	0.43845193394321	-0.0341717393249411	-0.000471699981612561	-0.185517925952551	-0.749079289946025	-0.280536718402207	0.0623242377617246	-0.0995390542996692	0.37963934762764	0.366609750004893	-0.251551035234276	0.752349977999157	0.580251514903466	-0.148055674064782	0.750423754576669	-0.162942523166407	0.072516016310624	-0.754049061197522	-0.641395585774513	-0.0952562257828767
SCO7468	NA	A	0.291474271672774	0.455348344884189	-0.174427058579651	-0.421845195537121	-0.925597091991221	-0.632994658760913	-0.159677941307346	0.0723730230686632	0.457237017238461	0.130598085908162	0.710368379690976	0.469394410682641	0.567059975735788	-0.0964674622555215	-0.375266186122116	-0.55879601709784	-0.243084005887497	0.0191985166898254	0.0802849771258263	0.334818614841918
SCO7551	NA	A	-0.0357934694125963	0.0241354885845459	0.0960191273510071	-0.488023624761677	-0.0297089936417558	-0.655334422565919	0.582079098746557	0.196582874550719	-0.862320558768583	0.163199022285115	0.549610922348984	-0.552076096948924	0.540450160902385	-0.335062300105328	-0.0631445641081863	0.561235510607486	-0.280640806455695	0.604163798782667	0.0485472346497309	-0.0639184020405352
SCO6547	NA	A	-0.0998957216078779	-0.536793763837781	-0.536793763837781	-0.536793763837781	0.202362259802495	0.855993267948211	-0.15665741481012	-0.536793763837781	0.0770879849128651	0.123833853055882	0.278093280363609	0.446991999444667	0.328904585318222	-0.118932596722264	-0.536793763837781	-0.127165131331459	-0.152175775335268	0.672058568080758	-0.223005760308582	0.576475420377767
SCO3714	NA	A	-0.189702666449429	0.551717199440571	-0.586904331850404	0.0607582758736305	0.82313931087803	0.0733256331307728	0.297099423129786	-0.69444006125751	0.137743500463489	0.250271375918016	-0.440003835959578	0.565628816137188	-0.349251108574327	-0.575827166207284	0.299466610538348	0.311276261891037	-0.0987191183010543	-0.431262750790055	-0.256532303611128	0.2522169355999
SCO6055	NA	A	0.718939014076406	-0.0232125693557035	0.185130082668248	-1.03585935367035	-0.139591339153456	-0.899687224536593	0.336985949117501	-0.126380294722105	-0.149737699772411	0.0562661996675904	0.615533754662309	0.214324854416489	0.407183184627324	-0.0688893638394221	-0.136892018310014	-0.000421895656949722	-0.237148911298335	-0.0325173038876727	0.207432651187616	0.108542283779529
SCO7754	NA	A	0.0628784878141699	0.349261696130728	0.188822898465434	0.356844167461693	-0.15517869114939	-0.627825197678645	-0.114414044511054	0.00193955262315049	-0.401836907711381	0.14835294250909	0.747007503341697	0.468248184546427	0.228630695722337	0.260708485426288	0.0671829961843144	-0.594373907063465	-0.432949973139601	-0.674008989938261	-0.44475688591117	0.565466986877642
SCO7795	NA	A	0.24677353466672	0.12075046500948	-0.937416345360233	0.397609383642042	-0.270258955379296	-0.215247866738947	0.337548814385269	0.680464970021887	0.246408487851574	0.354086172638164	0.407751604424349	0.297894728947479	0.343309558674886	-0.495988706082304	-0.0143059013852982	-0.29024959792687	-0.172068845444748	-0.649484530231268	-0.330999922881466	-0.0565770488314201
SCO4744	NA	A	0.603201026009266	0.388844402020188	0.34210429846003	-0.80489847412509	0.119582648439747	-0.272724991272549	0.316939660740438	0.428422275891802	0.299052757820414	0.61462625394222	0.00283461062571044	-0.187446239553389	0.194115286326493	-0.00604241023891028	-0.251267061757694	-0.371374152225143	-0.0459651522553837	-0.150061122348765	-0.404877154165817	-0.815066462333569
SCO3975	NA	A	-0.196850495196888	0.31413901255633	-0.163503723492587	-0.591194240284825	0.190761839878754	-0.767277636735185	0.235416663541649	0.248094853603867	0.512453341924248	-0.306137083572288	0.828574357998927	0.487384702732866	0.101469931767125	0.298318647905835	0.0380682299839803	-0.573172015016279	0.0157470068609777	-0.247819555833048	-0.209018050537614	-0.215455788085848
SCO5446	NA	A	1.11010320137051	0.152218853535793	-0.529440400196112	-0.294014940216619	-0.161319311899549	-0.61748981124689	0.287482454416427	0.196441350462988	-0.10769800756327	0.470043815691481	0.511841432215632	-0.0214584074423076	0.142783238402556	-0.223213373354072	-0.0960595782058791	-0.422023969287908	-0.0312488635459247	-0.279745426919572	-0.192282359584661	0.105080103367376
SCO7642	NA	A	0.261285129463521	0.313878941125938	-0.161472442661402	-0.286699293206285	-0.000954745741656549	-0.128596329491185	0.273827779591838	0.8210452433428	0.0892033624322581	0.389048842999302	-0.0397831695617907	-0.179631564007411	-0.255119162054797	-0.236749526473751	0.60907111018785	-0.25654700764518	-0.159520379127124	-0.0202591512148833	0.0564438450152349	-1.08847148297328
SCO3983	NA	A	0.566508479848949	0.0108749607182645	-0.0674181287303655	-0.616453003490476	-0.0616106176182523	-0.0326262659817582	0.697202450385946	0.330189001816097	0.680049870755592	-0.113270428368301	0.231247097279743	0.532181881198631	-0.286086137672139	-0.344810870116684	0.148426967767273	-0.472962747729366	-0.233400725972233	-0.264114023303456	-0.511952882077412	-0.191974878710054
SCO6716	NA	A	-0.141280333786379	-0.101364398517383	-0.518989004796432	0.532594638633168	0.128321239064758	0.41997327257301	-0.191203192400676	0.419916020378057	-0.518989004796432	0.277717844267474	0.454475149836169	-0.518989004796432	0.242913982584128	0.576629191859221	-0.518989004796432	-0.518989004796432	0.309265344056501	0.117815123980294	-0.249252679387259	-0.201576179158922
3240050	NA	A	-0.263880389926572	-0.174571959187239	0.0304883872027792	0.613158323280746	0.274811194119471	1.0170994203792	0.379876649802594	-0.182334971047362	-0.435788237205469	0.274061346674373	-0.515874436411005	0.109246525731382	0.032458190315146	0.130363999492383	-0.0583505549415895	-0.279219916377668	0.00940515592016311	-0.621806242051067	0.0187031041336114	-0.357845589903878
SCO4760	NA	A	-0.0924163320534404	-0.0263691534291275	0.0698479076091283	-0.589746516563905	0.266001611734301	-0.744701658786821	0.270091036574247	0.490708592881389	-0.30937033134065	0.473751323166663	0.652248446019548	-0.0187872898975097	0.662668322014488	-0.100653353416116	-0.0205828625924407	-0.464309646616822	-0.0795045423350214	-0.242055104327511	-0.348276127540888	0.151455678900489
SCO1240	NA	A	0.374481778159489	0.580944711090508	-0.0670296854043355	-0.369652781742928	-0.375744528994671	-0.364229371216638	-0.0361838173927171	0.539805961233886	0.155568606028223	0.222711793310159	-0.523078140424912	0.0880791948089343	0.430384123905689	-0.258988989192757	0.242878589353871	-0.793959643237499	0.499843661071267	-0.394711955242184	-0.070916498695202	0.119796992581817
SCO3683	NA	A	0.374060829622921	-0.231397075092429	-0.36396120664667	-0.545782388329719	-0.359567440493788	-0.266140992290492	0.529148137107726	-0.160647143240046	0.0106750409286869	0.489913616670378	0.245481480721169	0.538522992620855	0.0841396032473285	0.492666780687949	0.1983566573809	-0.523622541434444	0.470984959276699	-0.524511085411064	-0.247306764136147	-0.211013461189814
SCO4319	NA	A	0.250077872693335	0.154748375468651	-0.437408751972196	0.025425541944148	-0.284625353376603	-0.138622365326395	0.342266862318699	0.0527435413967219	0.197778879045195	0.889483121310181	0.430074783542684	-0.61837184568002	0.312344584849734	-0.0247101697524101	0.0531538319885614	-0.303047364622598	0.273288103534582	-0.171747498216426	-0.71173694559304	-0.291115203552802
SCO2629	NA	A	0.427419276221608	0.241907248202881	-0.550731934412309	0.0136078566927764	-0.54607633476393	0.380212449796166	-0.0352534966465086	0.305863043032528	0.356824434416721	0.341105450511854	0.638675552960747	-0.134443195302077	-0.381103932164603	-0.105925928191382	0.195422746988782	-0.56043748263657	-0.193951406176187	-0.328945055715831	0.365261985954586	-0.429431278769254
SCO7348	NA	A	-0.150146273722593	-0.150146273722593	-0.150146273722593	-0.150146273722593	-0.150146273722593	0.97193354358019	1.05711697397392	-0.150146273722593	-0.150146273722593	-0.150146273722593	-0.150146273722593	-0.150146273722593	0.523436135729973	-0.150146273722593	-0.150146273722593	-0.150146273722593	-0.150146273722593	-0.150146273722593	-0.150146273722593	-0.150146273722593
SCO0446	NA	A	0.56174712065438	0.190306714600073	-0.602611755942787	-0.466276013091227	-0.778268384156487	-0.293177957142809	0.556428771830068	0.321102583126822	0.302730522497105	-0.144658590339811	0.0381955514187697	0.323049873568963	0.0976633772178286	0.349315667766446	0.232999152295013	-0.181774511824964	0.090701700135005	-0.064942856804218	-0.159870872922371	-0.3726600928858
SCO2858	NA	A	0.299441908962875	-0.258832414568648	0.318946641580811	-0.203183756041792	-0.0447986881732105	-0.447613948986034	0.216300540313219	-0.205586277184539	-0.162879218854391	0.643345919198071	-0.0368595301091297	0.654689427295247	0.157478371594402	0.484501524862037	-0.297281856716121	0.22183761216264	-0.235788497826233	-0.559130945520901	-0.643345048301906	0.0987582363136035
SCO3803	NA	A	0.458061904785639	0.136064818486215	-0.606278117511497	0.100238004013856	0.297435071211557	-0.259280029762685	0.505921853479367	0.183272210226237	-0.882024044803398	0.158808103901142	0.514944747062832	0.233544730296817	0.135053631593924	0.168941692033424	0.0595185973895718	-0.302791312804532	-0.16504665757221	-0.085213298623104	-0.171686138480288	-0.479485764922872
SCO1208	NA	A	0.297502735341596	0.142696981514867	-0.363509616461382	-0.499389674413887	-0.491868444563361	-0.87984585900707	0.0837416426026487	0.322562608432198	0.0464366831691212	0.012832785094457	0.466198462460462	0.387447532061347	0.321593012499573	-0.0803422346293083	0.282004838936366	-0.557983867032234	0.208716765579812	0.12107909587666	0.137046565059074	0.0430799874790586
SCO2224	NA	A	-0.016067305906136	-0.510675476959857	-0.858038760223215	-0.375243731680652	-0.346638086063518	-0.276470970677134	0.301574424668817	-0.000658616603690376	0.59934561954633	0.002795250377988	0.440970929125915	0.369993863115322	0.36212624398127	0.0326536832459485	0.0087234773913325	0.095459911371947	0.43232585350466	0.09437271370647	-0.122005464457019	-0.234543557464781
SCO2783	NA	A	-0.163866662220498	0.460873979635997	-0.182521779646496	0.387680898947109	-0.256965176015838	-0.414175954761289	-0.128159016096636	0.0605948555031302	0.106278707852263	0.136559480135244	0.565439855358351	0.619980824478008	0.364576218224221	0.0878101582372075	-0.175576523811298	-0.654288124725512	0.184444267884119	-0.551716524535159	-0.359043586203751	-0.0879258982391762
SCO7695	NA	A	0.237468617667122	-0.130480163598048	-0.192656637611548	0.504380279571935	-0.245908752624788	-0.576657973164392	0.338617390597478	-0.165637834783059	0.190304343306432	0.220345553497948	0.119325629026876	0.143972573404302	0.548854881457828	0.132201377992739	0.464890761298244	-0.206049113146401	-0.0207301927674837	-0.0428994217255125	-0.676209519844425	-0.64313179855525
SCO4619	NA	A	-0.24655758744458	-0.134017612509387	0.010562292116012	0.177012966953705	0.0634867401061014	-0.385776161049447	-0.0900920744921945	0.652451905924447	-0.131479359990864	0.784089063545361	-0.00434962629544366	0.563419943774116	-0.162831907508319	-0.182132566613032	0.0785634408557208	-0.259728427354257	0.137326768820051	0.0421731301762882	-0.101122421033507	-0.810998507980773
SCO4417	NA	A	0.121973760461376	0.0929187962620253	-0.388044402762938	-0.00524496107755734	-0.347790877174584	-0.134765458199162	0.122646396685979	0.565970982124965	-0.254917815264646	0.279865791547762	0.305122425754274	0.529981562009034	0.104829116179364	-0.343497805069908	0.455051951990913	0.132561116689096	-0.149937052995083	-0.0173781540894948	-0.94152899543456	-0.127816377636856
SCO3170	NA	A	0.384985536952865	0.0177766346657617	-0.197843694101715	-0.225355927203667	-0.191377420450334	-0.649713944531184	0.380704983738011	0.583849704672768	-0.452407886248454	0.293231972817997	0.270084492936529	0.0760580939357594	0.343933419270851	0.031467722467259	0.412327976420116	-0.235000855918402	-0.113524654204278	-0.121955497209742	-0.698386020831243	0.0911453628211003
SCO3065	NA	A	0.365076335054021	0.23390353399626	-0.759220615517457	-0.185707023700681	-0.313749320342908	-0.622750790113854	0.445997906095987	0.583742674856702	0.170437696609937	0.379767635275019	-0.0301707748578512	0.283734933559495	0.099741834699576	-0.115983475884891	0.189955187031017	-0.0282223471387915	0.0644105782782494	-0.303548177854646	-0.412558910015432	-0.0448568800297497
SCO6198	NA	A	0.00902183911879728	0.102748813297094	0.28059203129278	0.670987983694214	-0.225469431841439	0.648582804633498	-0.24368413485837	-0.133855996284185	0.424880970559315	0.368614926771737	-0.457120158328243	-0.330675024636794	-0.195113180360391	0.143276837410623	0.355514121187279	-0.167658613997914	-0.101958929894025	-0.347322315323182	-0.330711327013235	-0.470651215427567
SCO3786	NA	A	0.350733288255095	-0.0239925276566995	-0.167126122125441	-0.854383638227676	0.236578736522994	-0.488680094243051	0.109826016623578	0.259187315063254	-0.311165238221321	0.332256987830661	0.190761480939102	0.336238936106747	0.260908677526893	-0.01064312192565	0.395587279093342	-0.411450218025896	0.297634196672472	0.140915932479559	-0.167416430445201	-0.475771456242765
SCO3812	NA	A	0.530555503671351	-0.285202565174531	-0.198448444441543	-0.645912124121384	-0.191317951003116	-0.609107148111652	0.32845735637174	-0.239188562393744	-0.0622497460686842	-0.0183159859183122	0.473963784410927	0.251292670567075	0.338390765262079	-0.143906464162457	0.248948305943884	-0.0502709358245825	0.171511991190435	0.162539144142077	-0.474838762769045	0.413099168429486
SCO3002	NA	A	0.35887822331383	0.144077339622373	0.275672427774198	-0.580673010812062	0.132328323731666	-0.689665352536856	0.358985956193914	0.508862360741536	-0.156606130621387	0.535104358316835	0.153466196886333	-0.0720072659267563	0.119242186471753	-0.0543841216606618	0.190895701605243	-0.387822306378376	0.0307246205705183	-0.230126337533528	-0.522118804804234	-0.114834364954337
SCO6737	NA	A	0.715470374554402	0.112461048608408	-0.528820856395759	-0.363660867678954	-0.0150462885902104	-0.0354077835102954	-0.0879088072150853	-0.116261535867213	0.519666787035146	0.340619694403775	-0.264560542255976	0.101211807730966	0.290557806262861	0.471895881427517	0.223149808446249	-0.0285236021309588	-0.222695491018687	-0.179045763852051	-0.352252333447576	-0.580849336506557
SCO7424	NA	A	0.390116499406717	-0.075704536291386	-0.585750447149007	-0.0948110587622291	-0.127257450573204	-0.512600826575569	0.532951833697557	0.289928377047853	0.527201488983822	0.356295075192183	0.337142146030536	-0.00117809100791511	0.276827665359017	-0.476824417183801	0.130181985606135	-0.305691264085807	-0.123840668776184	-0.143013867518419	-0.426846448119804	0.0328740047195057
SCO1986	NA	A	0.146877999442491	-0.15386518660847	-0.0514939514270742	-0.29186527914821	-0.284886961102862	-0.363791106469802	0.200447462514148	0.129954112441668	-0.199056586779358	0.314598287970735	0.594789294565986	0.930489131006487	0.121926257260705	0.146667482964063	0.14723997495297	-0.0439977920906474	-0.190264088066031	-0.442835911615704	-0.352169399877852	-0.358763739933242
SCO0139	NA	A	-0.306639773278382	0.26413980832852	-0.104190725418257	-0.379795686594964	0.00901786213949296	-0.600565794469748	0.352429833417191	0.0741240689312188	-0.611638040422965	0.45605594756575	0.002845043592131	0.573088215243793	0.18843011687085	-0.0962233607666472	-0.362928645578354	-0.230374667017052	0.0315723679941435	0.57941249602677	0.0816928472073739	0.0795480862291351
SCO6388	NA	A	0.521219617627865	-0.0656268970300959	0.0886127607910439	-0.0210320223820897	-0.161852846225586	-0.298329596832623	0.694575585095114	0.292404207301674	-0.0372624352853939	0.615004081044446	-0.110227512732218	0.232616516292139	-0.02943442984273	0.0391868038370651	-0.260974892215589	-0.580465620872648	-0.183377697976536	-0.253340663068629	-0.591599310391938	0.109904352866727
SCO7800	NA	A	0.161738277719583	0.22706663386744	0.121952994718238	-0.194091461110462	0.649318118568817	-0.581865564906553	0.2439542502559	-0.177742049943239	0.258979331492658	0.433784396020581	-0.0639516297949783	0.208244568123727	-0.124672990898913	-0.168508250635069	0.241396447744215	-0.519266294930979	0.19465713249352	-0.713660335526969	0.0586843708314904	-0.256017944089005
SCO4612	NA	A	0.436630112912898	0.216005190875182	0.106156652206078	-0.592827994436095	-0.206972600321574	-0.62411999559346	0.00273051257779855	-0.060015259463595	0.919007044032027	0.138895344185254	0.329931614126482	0.0271069885489958	0.0175271075328749	-0.139206869235959	0.000361820553282044	0.0704054400668044	-0.173009056754505	-0.310898206921641	0.132364030563591	-0.290071875454436
SCO7823	NA	A	0.193983848333067	-0.0712162052863117	-0.226998596129315	0.167115411498241	-0.0778454352449893	0.0315654504080349	0.145747134538115	-0.318466477077304	-1.09176920754841	0.37992795772451	-0.366726113799973	0.40419669867055	0.124834843095613	0.219519433765372	0.363605070621916	0.316569557132481	-0.0626266656115662	-0.244269803383911	-0.00798740393339381	0.120840502227272
SCO6156	NA	A	-0.191528576994428	-0.344706062942076	0.241001801929889	-0.137049462397322	-0.134089949967334	-0.24738469211089	0.249129332490068	0.534270033475587	0.598398897708638	0.129947191184081	0.209299743594135	0.0871967563756395	0.395958748240219	-0.732486904428788	0.215966611299855	-0.266714719893137	-0.227328629475303	-0.524797268560548	-0.0257475036071813	0.170664654078895
SCO2895	NA	A	0.1749964923219	-0.121457860990404	-0.191760353280687	-0.127202213870458	-0.0473665229059161	-0.493034918145821	0.458780398105813	0.578564703739036	-0.00700056311593977	0.540332660515546	0.246350304129752	0.330432962963057	0.298146593404911	-0.144486304635384	0.172738228007927	-0.572147101231145	-0.045192654596621	-0.379298979596017	-0.507960129303242	-0.163434741516306
SCO7608	NA	A	-0.0269126532828921	0.142622569071088	-0.0128447033601433	-0.39150042989841	-0.382305064792386	-0.356047947999951	0.086275345474077	0.280199101452524	-0.230963423685834	0.146380519391067	0.613143812626188	0.608266992734183	0.544458577956358	-0.348986249454537	0.0857956594034004	-0.620954365193497	0.0262881402423005	0.135863290238259	-0.202809950478154	-0.095969220443644
SCO4121	NA	A	0.288448752195329	0.122886933632781	-0.087710469842905	-0.339080323187011	-0.175844613435997	-0.589648054100806	0.361410930470367	0.370395602203197	-0.369923237995299	0.322450539047167	0.441407826757304	0.481968919212783	0.291700976222078	-0.221356880314429	0.275837039824705	-0.325873540089048	-0.00578581973893977	-0.35451370339134	-0.499844248834826	0.0130733713648876
SCO6431	NA	A	0.353297682335589	-0.290956011463707	-0.272101828745553	0.261010813680421	-0.175326624839111	0.394558591625076	0.0664459283256309	0.164690840747971	0.365292082536222	0.111238410919181	0.541006076444499	0.328464477293714	0.112759636841116	0.134147136865574	-0.0783719459962766	-0.338589434002803	-0.0213426610499772	-0.427925054920934	-0.529549175426638	-0.698748941169996
SCO7792	NA	A	0.24152392638286	-0.102969585581945	-0.283297804599431	-0.489984874000472	-0.527823128786701	-0.410657864678134	0.267103952357416	0.207591038778271	-0.431180313279511	0.359211199857004	0.432556534865274	0.307416315173686	0.727791524393111	0.126556481481938	-0.0935950085011956	-0.019353786089761	0.0227513402253781	-0.297369476358239	-0.114321070684004	0.0780505990444544
SCO5992	NA	A	0.624226598640339	0.215114433113494	-0.0622768437799002	-0.0716197812326542	-0.68462530836867	0.141004556545712	0.291233891215424	0.677674217860385	-0.108736486882572	-0.244845316884629	-0.210132200062384	-0.00175682370139008	-0.302639004910142	-0.185094114215915	0.0355003700461929	0.449681098148188	0.0423852996296021	-0.209930405176976	-0.419718292356858	0.0245541123727502
SCO4941	NA	A	-0.132697665598576	0.308542892463064	-0.601991341786846	-0.338079097177845	0.0524978003277174	-0.0240814797779765	0.320737018201044	0.117855379350482	-0.132932233334687	0.28572183587766	0.705856110940766	0.312159662065568	0.114139193480732	0.503694878536981	-0.321125248267297	-0.0712282790538781	-0.361791509521796	-0.0723271756681525	-0.391223957778912	-0.273726783278048
SCO6434	NA	A	0.309609320000363	-0.226676015984796	-0.533634771438456	0.336916311340202	-0.407480363408767	0.239058474755552	-0.0189246977131803	-0.153184653849002	0.511315288660049	0.186008537956159	0.537190872912474	0.170062531725561	0.269486102912298	0.0339097527272134	0.124255924279152	-0.257324008944337	0.105540199390599	-0.28822348569199	-0.323459296338775	-0.614446023290318
SCO0059	NA	A	0.115518642273686	-0.103742924191502	0.0227479899833991	-0.649744105527045	0.210686952462975	-0.752921872443673	0.426012306289648	-0.035052527658084	-0.312406268445649	0.531378212594805	0.586219237487611	0.239191789647005	0.127802933494176	-0.0336970238237198	0.0943851462285188	-0.0553360730975867	-0.0582281248912888	-0.197805149456683	0.0446726153649273	-0.199681756291517
SCO6679	NA	A	0.493358793931976	-0.28091511667979	-0.347038932357576	0.190693300648975	-0.344896078084444	0.457674529279564	0.364843900412256	0.511096236146027	0.268314090884506	0.13161143702534	-0.298321846039561	-0.354098272071338	-0.26654806751795	0.23145057978768	-0.354749460653073	0.21526547776525	-0.0799022300537178	-0.351980138232893	0.205839811589219	-0.391698015780451
SCO7276	NA	A	-0.344212303758416	0.00486963927706396	-0.0259224623412475	-0.442521591427987	0.0844467478494084	-0.54157566190102	0.140383262016532	0.367545483089078	-0.0171539990957896	0.14457150262092	0.549598137991266	0.354464580642835	0.440491922421084	0.275678420517767	0.163774966278953	-0.129162579698662	0.0679766618253961	-0.0431299800218476	-0.661993944369332	-0.388128801916002
SCO1309	NA	A	-0.17748035868016	-0.108606443112176	0.154964641690827	0.119014407055066	0.0468499152839236	-0.447669072829947	0.181946954709547	0.101869575963452	0.788284388493877	-0.049250755889694	0.36874223589774	0.0284036004400484	-0.253739836907415	0.16263895262848	0.51304336018345	-0.21959792200519	0.0920439979699644	-0.527428170418282	-0.489763753204467	-0.284265717269046
SCO6803	NA	A	0.654032031443014	0.000813396310813452	-0.132444744181666	-0.395767280549894	-0.451956459951013	-0.409125542332109	-0.00886105451866115	0.0719083111006724	0.15230531559249	0.49905006488473	-0.380520966831367	0.335220667304216	0.381756182331217	-0.449766722110306	-0.148399133165226	-0.215357377921867	0.117870408114413	-0.0725845836517816	0.0790910058060368	0.372736482326286
SCO1984	NA	A	0.898555330534358	-0.00842721827986348	-0.260160079587719	-0.371739839691106	-0.208003272415064	-0.25928578633252	-0.0513623018705003	-0.0266490501741079	-0.148430358299184	0.314844516516321	0.0417783771156943	0.362089828918015	0.691329860636217	-0.204561924076692	-0.0395838809064148	-0.178880165995466	-0.0204198645719529	-0.225296562226616	-0.293780722011704	-0.0120168872816959
3240044	NA	A	0.173241991110471	-0.264562515343759	0.0057826237252474	0.251971769117404	-0.0882797338179397	0.694751291912478	0.222194731195861	0.266158442162817	0.107911784983058	0.413946137409589	-0.124898551299593	-0.048105508908252	-0.158222530351447	-0.22891517857726	-0.381835007199397	-0.384319768796271	-0.149469216888006	-0.642178075514977	0.508320976813756	-0.173493661733788
SCO0425	NA	A	0.670723809473295	0.241968140208615	0.0652402111741173	-0.448784563731893	-0.26281672727827	-0.708990660889761	0.096439365856595	0.329299937878238	0.125506264420234	0.415266111569107	-0.18868764608207	0.174008965289845	0.0272260234212158	-0.0976831341012721	0.172106410778572	-0.579319921013556	-0.0162312253913723	-0.0898684278844901	0.13703279749411	-0.0624357311912578
SCO3993	NA	A	0.344553945028183	0.291910761297482	0.240558556427349	0.280050491344404	-0.010484618812205	-0.445765758858116	0.131053952262034	0.0645940869295454	0.17455316293503	0.0169124732303234	0.232648894418118	-0.0711797505282692	0.0664472283582778	0.378046954738811	0.314719545977667	-0.672973015908952	-0.263749122132845	-0.116598598228142	-0.761466912492671	-0.193832275986022
SCO0593	NA	A	-0.0881668990505959	0.102149206773665	-0.656750144123443	-0.269482574421259	-0.332917121708045	-0.337883670350555	0.253413369270125	-0.0797194174806908	-0.0468129123456364	-0.211148138957085	0.486505249456939	0.613767392085195	-0.0318666968209533	-0.236270644414068	0.405502746292182	0.0963378424116028	0.390509260313478	-0.31901997083195	-0.02395341692187	0.285806540822964
SCO0699	NA	A	0.219144907240978	0.165343938051089	0.155663644061462	-0.573246281222968	-0.193372051640267	-0.202630679118712	0.201854286159987	0.0706509936252533	0.00360112589891104	0.626407361282006	-0.0763976599491629	0.0546743531772915	-0.112179275537672	-0.529318765031309	0.133072039618284	0.426058280181805	0.347943036658219	0.141212914773586	-0.22249611584301	-0.635986052385773
SCO1461	NA	A	0.229634109374987	0.0425576977149689	-0.17148048795393	-0.503700055765489	-0.61384596328688	-0.509252117559829	-0.382613147271561	-0.0993952769108928	0.418718729961571	0.145922594155174	0.524018819842198	0.462846530337672	0.157277694495019	-0.132222682008704	0.118401036610734	-0.12345984390878	-0.0584332183957219	-0.0290879481869597	0.196068074830865	0.328045453925554
SCO2479	NA	A	-0.0686204363641574	-0.393740085417936	-0.0659918462068205	-0.480672378003341	0.285355072908325	-0.403914937850791	0.048030927010448	0.171795792448081	0.0174926278721355	0.546195288041157	0.220389427265892	0.301727891754067	0.300418513609598	0.374816169696117	0.167025482149356	-0.022948909144006	0.0128499500320196	-0.193899530852822	-0.784239190561075	-0.0320698283862457
SCO4211	NA	A	0.0660400749325953	0.799712365881183	-0.34592125955944	-0.28987984532748	0.637079376954782	-0.188663287269108	0.122299951618573	0.129864669458105	0.0936902091181131	-0.0532516070706555	0.135280775420962	-0.112013785362878	0.176207788645856	0.243192703214965	-0.00087944102058124	-0.337616781508059	-0.312198573153347	-0.0466377681290422	-0.57823405503061	-0.138071511813929
SCO3711	NA	A	0.0060578065139012	0.154895775223675	-0.614718959408645	-0.0103127207869447	0.233021617469381	-0.59107385130771	0.0105272521779129	-0.3237360865625	-0.061052763108818	0.0183560933624678	0.565330925647025	0.477319202368686	0.0753680881484708	-0.302286313873596	0.0299393320884223	-0.14517861018063	0.000938688727171844	-0.262394897343484	0.150991939324839	0.588007481520373
SCO7271	NA	A	0.677526305688277	0.184024213750249	-0.469375336705349	-0.161636151519624	-0.441316191716584	-0.155091300046359	0.170485633564596	0.211150813716473	0.148144713211379	0.592995711763452	0.271004843085732	-0.0643246738486196	0.141574997020676	-0.182288472963728	-0.254831168248939	-0.30037623647016	-0.456251187451166	-0.00980386712384851	-0.183702711273347	0.282090065566894
SCO3601	NA	A	0.15622898703929	0.377267385962021	-0.291517875687567	-0.47141134924767	-0.150301990785222	0.0896089223315117	0.182342516671438	0.272011970192182	0.200591462212601	0.133984006775158	0.0932491486860125	0.401307987923727	-0.573152723082823	-0.590649260083515	0.341141957528289	0.148086877238316	0.00401114807188474	0.276071764631253	-0.522867950144815	-0.0760029862320697
SCO5969	NA	A	0.303341338090509	0.562357119520744	0.137105850713483	0.0468922744131177	-0.0160669083385132	-0.481946874277163	-0.142736359384585	0.271295183591	0.151161880900687	0.0564323833802196	-0.125624348077273	-0.0148396508149853	0.130829883754814	0.179851280823542	0.527588793770035	-0.108629114705155	-0.160576376292925	-0.566956268316661	-0.721037379444242	-0.0284427093066517
SCO3509	NA	A	0.192957487849184	0.0502213542497199	-0.345052507508111	-0.328705575142519	-0.02553765496795	-0.629469534402334	0.514765376766718	0.582988356843738	-0.123210950698095	0.317895961756141	0.302045353847656	0.326217877833071	0.251084542395943	-0.113866202188877	-0.0174138498825993	-0.383532890720388	0.104580009519658	-0.213829213599378	-0.360988692201209	-0.101149249750366
SCO1042	NA	A	-0.0454831929711959	-0.160178596372693	-0.410751800725813	-0.334630793301569	0.164490550732441	-0.546234454318376	0.0679417718821609	0.316246911866057	0.332397186663527	-0.0424923951838578	0.0164680396888177	0.215549012758208	0.365463470862704	0.576766079842008	0.137947162410614	-0.308428681144567	-0.0807036217047723	-0.01973555905928	-0.612324479770327	0.36769338784591
SCO2556	NA	A	0.14534842761305	0.275530750036096	0.0769385983635247	-0.372514306623804	-0.222802590319958	-0.347397697257364	0.174891182809138	0.00710094012805129	0.411198703068962	0.310957722326534	0.3004351530768	0.241514952384955	0.367954115693808	-0.0160628238471388	0.148971979521873	0.112005014362873	-0.0404412520815562	-0.306585262973028	-0.811520488009796	-0.455523118273021
SCO3931	NA	A	0.395922689465048	0.177202418216492	0.181623396801299	-0.185008959434495	0.0272463335727915	-0.476130743554707	0.240035669890845	0.601645115976746	-0.00840025305151437	0.434401137786845	0.216009691602749	-0.027275060548642	-0.200685947020338	0.212266071336364	0.185423605590054	-0.247588036256155	-0.297764078723289	-0.204725800030833	-0.595112419281943	-0.429084832337315
SCO3445	NA	A	0.231761783941175	0.323138694637013	-0.0898907479850797	0.39313762433826	0.320259532057459	-0.199780904435813	0.136991044056479	0.30421796411565	-0.371480995383445	0.065499003195991	0.495185607166697	-0.28067365809386	-0.218712127822094	0.345171094307176	-0.0946544623096486	-0.214021601325807	0.194696453872023	-0.629988121197427	-0.48899201439365	-0.221864168741091
SCO1358	NA	A	0.242549201517466	-0.259751610448562	-0.633066177570633	-0.207114739047829	-0.355797142407818	-0.40806581561975	-0.0384675288770984	0.287623012874331	-0.0844261022379293	0.0904864252021362	0.582173188722612	0.255422065221771	0.194522636220119	-0.448375594833107	0.311440163020241	0.321993492395968	0.296836930621802	-0.285060978200691	0.0648265957834699	0.0722519776635
SCO3699	NA	A	0.445592330166995	-0.298523504011646	0.23644227514978	0.180124301834278	0.0415014841643382	-0.477985758270229	-0.244475700685704	0.0149245021608397	-0.26892476256113	0.545100955033082	-0.345116895335943	0.618840332679231	0.336332999317063	-0.25463903439971	0.21037336050487	-0.214067595584774	0.0415392543359472	-0.0365902035568126	-0.361143592206329	-0.169304748734148
SCO0282	NA	A	0.1517262701821	0.133895404298543	-0.140529246082568	-0.0652555607301331	0.177949276838963	-0.542294039720295	0.311101293293996	0.33063899587162	-0.326061627998288	0.302224009417215	-0.564980709013126	0.210827491984309	0.174332368309294	-0.0770363775411598	0.647855132710973	0.0213095672191965	-0.396371201075236	0.176140523645567	-0.367557891089821	-0.157913680521147
SCO2473	NA	A	0.424314904349173	-0.320220706032563	-0.237272043159573	-0.423482337341227	-0.231600979030771	-0.368326760759269	0.462441880592847	0.34369997130878	-0.308298075581497	0.524481502965485	0.209646513307497	0.190646880183901	0.408569348464592	-0.0242974607063238	0.277660157812164	-0.215268105339106	-0.0422260817521176	-0.183531961748757	-0.331323749795015	-0.155612897738218
SCO2785	NA	A	0.0319488417650464	0.33534124050206	-0.113767247579789	0.130836773517245	-0.247841344339712	-0.444089685320436	0.23088837161266	0.1110588109288	-0.176070533620996	0.165685244184059	0.518873120976791	0.606955354324145	0.282857079152869	-0.0644162875053995	-0.0375462991007454	-0.611693011713248	0.110378612350172	-0.334676362965844	-0.447038631231784	-0.0476840459358896
SCO2254	NA	A	0.441125675186581	0.322942496587014	-0.237931562002033	-0.0846824406391737	-0.409817676508515	-0.137531950419872	0.0728680782508677	0.0434287568279568	-0.309002072375063	0.287071296777556	0.535887954434612	0.657451037356277	-0.0133900389000079	-0.302259348442558	0.26976050970238	-0.273329273586993	-0.099729578425537	-0.426694554569679	-0.170239238857508	-0.165928070396308
SCO6437	NA	A	0.270597710635172	-0.312151195750227	-0.10295339045607	-0.118066365489227	-0.150437302426536	0.43238477512307	0.0915286687242021	0.0836030264982708	0.574861398619374	0.0159966097920301	0.483161482231421	0.256551983607931	0.0116655610672547	0.0961429873602864	0.137751995147858	-0.199449948194717	-0.097161256323155	-0.318164627400537	-0.433614515499751	-0.72224759726665
SCO6389	NA	A	0.468917704487358	0.361272044201503	0.348970038801358	0.072608592308689	-0.319752044898642	-0.370407856403529	0.241676228795229	0.14306836704566	0.258251133326709	0.0505735308509876	0.12878538923108	0.302529494104844	0.257631100238492	-0.0258889088732563	-0.232025246281908	-0.547855466598156	-0.17059189071152	-0.549502773805163	-0.449174991547169	0.0309155557274319
SCO3602	NA	A	0.0513574580127336	-0.317593090225286	-0.463665950904143	-0.261022613428783	-0.654017609547548	-0.451027099848754	-0.00918768350118193	-0.0319624689121116	0.109385906959989	0.409009528561357	0.480522945861523	0.417006463511749	0.18248215443575	0.199036798777882	0.390260977615396	-0.028892420385233	0.0202676543285698	0.11256419736449	-0.263080184020686	0.108555035344287
SCO2264	NA	A	0.0360649746586679	-0.103953594682568	-0.194973473441775	-0.561314399665171	-0.0385097547644857	-0.504847272131147	0.543053659522495	0.468249621707113	-0.433613470807943	0.346576820627229	0.408596818537794	0.385813472390532	0.0762062120211358	-0.163196712032299	0.24350948704323	-0.0364111774795324	-0.144647321846173	-0.0579501812060932	-0.174420755471532	-0.0942329529794779
SCO0904	NA	A	0.643985941301978	-0.362306323518347	-0.200834682843806	-0.213105850331456	0.400037586594589	-0.0897676996599168	0.297372129444264	-0.248122263187503	-0.465145431866127	0.0627271458388181	0.291772339735815	0.171900150204405	0.355120761353054	0.0243300373622026	-0.273637182041592	-0.465080304023703	0.0568287579597579	0.247383440453903	-0.363325569679093	0.129867016902758
SCO3249	NA	A	0.211668444685677	0.334099766500106	0.00903854638970891	0.0964876755574346	-0.0479418748147231	-0.727514985203862	0.241446562286775	0.379499802034351	0.211259160286025	0.458585539172915	0.0118716579256208	-0.295800699018754	0.187104616626611	-0.464016247796269	0.342200336203664	-0.175347925109715	-0.132614634727292	-0.450553395479678	0.00626975498871474	-0.195742100507311
SCO5978	NA	A	0.524404046463342	0.181316887350527	-0.383717801354607	-0.588176902005882	-0.341070351604562	0.376832048707367	0.38228012027482	0.151055287946239	0.203774498370442	-0.191729954177768	0.184057563264334	0.026159103100249	-0.258526394715029	0.0893730150329479	0.175746082984025	0.0876992726860624	0.122950155214884	-0.473629924206211	-0.422085173972708	0.153288420641533
3240046	NA	A	0.442390752948496	0.191477390790297	0.00465054097655226	0.289921266521985	-0.134792301987739	0.666688798095583	0.171475814658104	0.202873408043956	-0.0192627955753331	0.151594281747695	-0.0010872348731521	0.00566632145156731	-0.216073150974616	-0.287541285811853	-0.378206510648941	-0.138752716513011	-0.157388750355059	-0.683085413175752	0.285928133738009	-0.396476549056789
SCO1460	NA	A	0.327482545537221	0.20046738090464	-0.112392058338236	-0.0227252312922954	0.268930649452811	-0.109761416133933	0.106772315940411	-0.362952128199265	-0.0189251035806419	0.225567548302339	0.6148558656742	-0.446638219799294	-0.252762016232936	-0.422343771861666	-0.0637789681696437	-0.197058983437877	-0.58533815643928	0.353419687789962	0.22150244759696	0.275677612286523
SCO4386	NA	A	0.131608695095198	-0.02634872877542	-0.335325863033102	-0.208008135899745	-0.114490387222553	-0.318285172919962	0.717632248656892	0.415780617095578	-0.717002745514484	-0.0403228168868321	-0.116190955245256	0.113106889368266	0.219583001377947	0.00487641405566608	-0.0283906326493235	0.154063937584327	0.339615079416362	0.277242202876509	-0.217624440419772	-0.251519206960295
SCO1428	NA	A	0.400977727978274	0.167980492932877	-0.59429873074866	-0.370107997138333	-0.701567716940241	-0.249097950770979	-0.106749943578704	0.396241148041508	0.0792587933939204	0.310182696524824	0.21047775656432	0.0776046818932767	0.00180176803743715	-0.145080262091636	0.305263576746052	0.0175949249590051	-0.183372916660557	0.0161046231358217	-0.0543214008469781	0.421108728568775
SCO2782	NA	A	0.0387606395653297	0.163090796350221	0.0887688790141814	0.0235207761991796	-0.00503451574973135	-0.716028116803833	0.319490655834408	0.400992208167322	-0.047858961268187	0.144101167293234	0.2049211942358	0.364326892046318	0.448633287070669	-0.108821171175547	-0.0495613496848166	-0.61996797072347	0.0772066938633922	-0.232414106885829	-0.454032159334178	-0.0400948380144615
SCO6296	NA	A	0.606814446969344	-0.0831666008014527	-0.252854858930025	0.0566260648387111	0.157702726663649	0.0603210376434506	0.00529671222725292	0.36882445949119	0.147801729772588	0.677639262217771	-0.254067162576831	0.0394410420100153	0.182781472825095	-0.18605408217705	-0.058892628088121	-0.385743539628326	-0.170457907430035	-0.664311945136269	-0.126529430845628	-0.121170799045328
SCO3343	NA	A	-0.25390926195654	-0.340667500835564	-0.174435302338964	0.233802889611899	-0.366967943088289	-0.0973186694547872	-0.0946399023035873	0.0039637626571789	0.212646004109688	0.112635953461798	0.134361099226885	0.264328437908319	0.961125846954378	0.241232276641868	0.03797093454435	-0.484044060270691	-0.00254347392407173	0.0112729151120332	-0.255004368762308	-0.143809637293596
SCO7080	NA	A	0.168900383554624	0.0873216336497795	-0.0236973842206667	-0.255004369226529	-0.29623890029154	-0.487891537726967	0.520917215383829	0.270481822970642	-0.250786779751237	0.758936173607764	-0.0342383236947077	0.339073316703767	0.128101075930156	-0.0773510021603809	-0.300646813657709	-0.0592187356818425	-0.225372317481507	0.100878065701711	-0.401916685579596	0.0377531619704108
SCO3272	NA	A	0.483169335620121	0.0251672682264257	-0.164945710785066	-0.285616027108324	0.166458560757144	-0.602349797642431	0.103575619328503	0.59099764243238	0.552833861039072	0.206391632632339	-0.128211454567387	0.0329185319117293	0.0701699559232636	-0.417513888984223	0.154175396013716	-0.21125765606228	-0.210943170442019	-0.24413149762868	0.094696149266472	-0.215584749930757
SCO1917	NA	A	0.0828670022087441	0.400168004330969	-0.397099027990799	-0.386245691350845	-0.190860098445924	-0.0705175020557438	0.328743487813699	0.223434464205273	0.162316780770042	0.288090168554106	0.0247207558155444	0.636677636396785	0.197009724630185	-0.388377710829568	0.113298441200599	0.085533548578496	-0.521731388800966	-0.409261005120232	-0.142064831313427	-0.0367027585969393
SCO2274	NA	A	-0.517721812024075	-0.18978519742364	-0.0360286907981628	0.0200090492782874	-0.350397581757701	-0.217712476920783	0.35580878719408	0.334793738998279	-0.517853163061297	0.290139486949927	0.0613688038212181	0.246099875153627	0.492434187806525	0.383749417953878	-0.00551867773733594	0.0899942693250049	0.265116417955816	0.000325037577385778	-0.28269802114908	-0.422123451141956
SCO4048	NA	A	0.2374368607152	0.210084697992914	0.223360160512152	0.150780767876847	0.0416342681677011	-0.443359950759272	0.309387744446572	0.225429090339356	-0.531852216882585	0.169430722035799	0.0710869414999125	0.304527303716996	0.163619760163976	0.119743825222832	0.203433491738125	-0.414388125818113	0.166533608974075	-0.240509746320294	-0.728826657338716	-0.237552546283479
SCO1199	NA	A	0.0849074340760856	0.209707374343394	-0.394945674017033	-0.357931934072735	-0.0842952754598065	-0.401226521245901	-0.132595932278765	0.138885057302719	-0.336166832855447	0.183533211053561	0.141076446653416	0.209055552347926	-0.154620002494124	-0.174020358711595	0.0935662839811791	-0.168368222641911	-0.17508761582162	0.090055180748998	0.284038151449608	0.944433677642047
SCO6529	NA	A	0.194552743080928	-0.519931105577673	-0.226366321574095	-0.54335629391464	0.0330804626882493	-0.260311581446046	0.153875128646018	0.351679590539674	-0.219465669658739	0.410906904673487	0.496871833265882	0.390385138624637	0.440442325047344	0.0582547441156491	-0.0172323676080293	-0.342380540137945	-0.0394633710085297	-0.119848462281227	-0.172492832795357	-0.0692003246795894
SCO2183	NA	A	0.249775346793363	-0.0195243693243397	-0.205844440582991	0.123915078407862	-0.645722996592474	-0.223246443686569	-0.548224424501024	-0.1065792352094	-0.0753581074387846	0.440475467941973	0.370809779674549	0.333875168153766	0.151881811437832	-0.0318393543383673	0.22020634577897	-0.284540433541433	-0.169655232244989	0.0626949089519124	-0.176247426193577	0.533148556513722
SCO7127	NA	A	0.39542829648222	0.13797561808854	-0.372493690516632	-0.273590188854566	-0.180933764230347	-0.511276792050407	0.382444295210939	0.152362615666414	-0.268967299098997	0.403533591251462	0.355984729224347	-0.075142483984306	-0.158739548262223	-0.0124641691548244	-0.103776170322298	-0.420188943069935	-0.0767806106648665	-0.0163851890413547	0.00633074242239129	0.636678960904448
SCO3125	NA	A	0.435595228340674	0.506391246233908	0.277397130899296	-0.0127339201932877	-0.138237626018022	-0.549520801505339	0.198944619274381	0.246175097574511	-0.0031710298081844	0.0580916191927265	0.528836225251742	-0.0381677716302127	-0.116052411011978	0.085668995127925	-0.191145737936282	-0.473240612411922	-0.298010283529677	-0.2390840875119	-0.411818758612676	0.134082878274314
SCO1680	NA	A	0.127068216771017	0.214615906821543	-0.114709314995359	-0.462740174160972	-0.223744110033059	-0.305017367798835	-0.0334965125821185	0.0155672572118228	0.111584252125764	0.190170540484034	0.393302244053902	0.805237418500573	0.409298962946734	0.0654332390191068	0.0466586472593935	-0.233158738856368	-0.449749420664659	-0.211065591255216	-0.109440299847807	-0.235815154999495
SCO6074	NA	A	-0.055873045502878	0.571770385171231	0.167066468728829	-0.396126636852955	-0.435325482118232	-0.310959405666923	0.341888284324287	0.519679794325932	0.0617634949052182	0.140262863002879	-0.202381053661104	-0.120062528830773	0.0682679838297919	-0.0965033012071266	0.24232712189916	0.204139401777217	0.139817932083926	-0.524221219421314	0.0684009272521042	-0.383931984039272
SCO5988	NA	A	0.0913121793891158	-0.0310527196665791	-0.251216640178306	-0.784725423543915	-0.247849220203259	-0.457064646668419	0.0605829352514635	0.0105268120509413	0.0441172569428833	0.253093466194392	-0.0606909813320635	-0.0596176497379473	0.206626563288016	0.0537271846077449	0.607505703325408	-0.25822703617905	-0.0130991771806919	0.490724152510909	0.233552341770494	0.111774899358862
SCO5133	NA	A	0.479644992315879	0.190109501987942	0.0675756594854722	-0.40942249780992	-0.209686377749353	-0.337889708401685	0.320810395464445	0.508014709885721	-0.283808093945707	0.290769079732766	0.258131908520618	0.0582856778715897	0.138787627505312	-0.0267092992088287	0.0387271693105857	0.0680767069393089	-0.000282074201672255	-0.11479540732718	-0.680561750561268	-0.355778219814031
SCO1339	NA	A	0.753817579763632	0.308514663484916	-0.229080071246196	-0.090563306915759	0.0559835068266437	-0.376533283283711	0.0201217132552318	0.0545565189601116	-0.253108628277732	0.5112389394579	0.256610669813832	-0.120848152820004	0.202055032453333	-0.362035204118475	0.279924189730205	-0.022410648388941	-0.130569623261483	-0.145579999012082	-0.343914532949065	-0.368179363472353
SCO2011	NA	A	0.559495991429613	0.313244414040537	-0.430854178977734	0.0044146498803852	-0.482202095005189	0.0590185376904846	-0.26885782587891	0.0313772537506027	0.256372219697628	0.194984364236157	0.535838703770123	0.126889216793674	0.211981338881194	-0.442800764638391	-0.0578259836719428	-0.33593322325123	-0.271599852698428	0.067286281068899	-0.19079980787629	0.119970760758819
SCO1077	NA	A	0.048505418377585	-0.102656930739379	-0.594919011311913	-0.0725854263771634	-0.213379226594216	-0.336241963144658	0.501940102177205	0.106434510604213	-0.154294516704013	0.440887892993313	0.187125721838373	0.57623233886433	0.253599420487694	0.201631440122827	-0.013568219459418	0.182837053411149	-0.26825092891069	-0.134621238195916	-0.355149556614677	-0.253526880824646
SCO0610	NA	A	0.321379395640135	0.0947566532837985	-0.564443715835477	0.177805933962523	-0.218361195676893	0.167262455106743	0.641979201171585	-0.187035259088299	-0.353459737594353	-0.0229390117961876	0.186573501180218	0.548731348375098	0.202504449705414	-0.177133824369879	0.232071907585307	-0.23551381614188	-0.193758163593047	-0.199550383859085	-0.247667742016265	-0.173201996039456
SCO7827	NA	A	0.536313504179873	0.271260481072856	0.239803408667741	-0.453413954819143	-0.214515702794564	-0.581390974815666	0.170877628182539	0.286371070380783	0.0880252876002916	0.145982133840306	0.422061788662983	0.238000622364623	0.184126014474069	-0.0855484853877972	-0.0414165266193844	-0.210961364539454	-0.137783629461861	-0.267032461879123	-0.465841651477442	-0.124917187631633
SCO1686	NA	A	0.448970305843442	0.428590179555832	-0.04349004941903	-0.405212104746943	0.048852249135237	-0.55370764107033	0.444360893044149	0.364573962346485	0.311301203455641	0.150120542317948	0.334409101630468	-0.0612345966798102	-0.380237020203509	-0.0298617213149592	-0.0260985240802971	-0.223327571831572	-0.138430790397994	-0.257840015397723	-0.188500092487547	-0.223238309699493
SCO1105	NA	A	0.329316729960652	0.44806130715471	-0.20603030409958	-0.0102212030630322	-0.419275224527973	-0.292484354728796	-0.149945709544023	-0.224598301588718	0.0477384128679197	0.44457613391465	0.505871100771774	0.427166759437043	0.106963679058039	-0.0608273528230105	-0.16901921163647	-0.307068649150378	-0.501584997946769	-0.20444938305954	0.0864311338827539	0.149379435120746
SCO0430	NA	A	0.194752908743278	-0.134151415788173	-0.143392833011336	-0.265669079459955	-0.0641696615150209	-0.140627715662091	0.170610975324838	-0.0615821040843416	-0.752178318037847	-0.103873563464263	0.171504950808278	-0.12633462400973	0.5997765173453	-0.251062747926271	0.22430865660969	0.0197956483710313	0.54701736008672	0.261182136321271	-0.305261370749701	0.159354280098324
SCO0031	NA	A	0.259048988631899	0.0910617173877104	-0.360614053674235	-0.411007510423775	-0.393876299932816	-0.498826750673709	0.0715308422052034	0.337680347735366	0.0710802148244531	0.566262674869762	0.370821160886679	0.0799363877178143	0.0254874148713871	0.143370997175063	0.133121035565932	-0.539028092167341	-0.236458331129013	0.0584801389371896	0.101004614567774	0.130924502624659
SCO5052	NA	A	0.408060169890731	-0.215208004726421	-0.215208004726421	-0.215208004726421	0.380480622056606	0.284564681756138	-0.215208004726421	0.418866528807102	-0.215208004726421	-0.215208004726421	-0.215208004726421	-0.215208004726421	-0.215208004726421	0.38244242926533	-0.215208004726421	-0.215208004726421	0.337422445901037	-0.215208004726421	0.585867183766533	-0.215208004726421
SCO4156	NA	A	0.414742585370821	-0.000157972188203015	-0.333646035321457	-0.102238159097729	-0.146117536305953	-0.428372402123615	-0.0785062296978469	0.441703676598174	0.316552538375405	0.244332964939282	-0.0337274932757872	0.706491273315737	-0.0192636360112521	-0.0677966813696433	0.153815924236416	-0.225988689922378	0.091434187436902	-0.349954330707437	-0.395977367549331	-0.187326616702108
SCO5467	NA	A	0.307705918360579	0.0519454800217831	-0.0558657110894862	-0.338551251613741	0.0297124946054459	-0.58410066116934	0.38175800630895	0.354639149578512	0.475784954726714	0.146122735001549	-0.0267267368276811	-0.0777462987692081	0.234839090645054	0.203321931218879	0.12058975987679	-0.435556707988776	0.140145663431061	-0.0983349576724717	-0.406042481584795	-0.423640377059819
SCO7672	NA	A	0.376135570937868	0.235755874263386	0.090750207267561	-0.264026187145194	-0.584281848581386	-0.141011375042202	0.396682300672856	0.320379391213503	0.0964569479237705	0.169886297398984	-0.531378883989448	0.337734877163027	0.172209442373404	-0.126888514097728	-0.300566137250612	0.309606228477199	0.0250033323123096	-0.295853744540428	0.0284598347693865	-0.315053614126257
SCO5576	NA	A	0.230669640243379	0.228855653016434	0.242974690032908	0.310306633983696	-0.0586482748014894	-0.417745205701383	0.297014946188339	0.431846738281076	-0.0944515352027802	0.176797802236194	-0.0740912700450131	-0.00129252679099112	-0.0817820184244451	-0.112073329399579	0.317174754315348	-0.027576134729328	-0.052769484021316	-0.0858892875112822	-0.843501551191802	-0.385820240477965
SCO5936	NA	A	0.475394326952703	-0.227321915484349	-0.427763895902466	0.0631079374311891	0.273701536401294	-0.0521662649533958	-0.33315861455855	0.143667997120928	-0.00974708666574386	0.228706377244491	0.0301068952852326	0.308092075570261	-0.07411311288684	0.47199539256227	-0.0658713245557903	-0.334977795241132	0.22808268414723	-0.684647203649719	-0.180642703161174	0.167554694343559
SCO7352	NA	A	0.266102679843846	-0.364523116812076	-0.868588470706847	-0.0590339504646891	-0.0944687385890208	0.0154421065771331	0.240395840774982	-0.027981658754793	0.117931132705038	0.0110253677049112	0.336381566203161	-0.116879801168716	0.262454073526408	0.0705645179425365	0.0411112609990312	-0.290721671638384	0.628773523892422	-0.0294403188202224	-0.0803681064662256	-0.058176236748497
SCO6264	NA	A	0.0581785592522648	0.24663759257565	0.049145773988359	-0.428241104368543	-0.0934864856877793	-0.0011910197637004	-0.213343250628172	-0.274886275643001	0.624140356649084	-0.0743374829744115	0.604484085489773	0.245881781961923	-0.0762328832193999	0.179670157136433	0.114915094721473	-0.38423890054832	-0.221587062384256	-0.25058707824931	-0.382751229186226	0.277829370878153
SCO0109	NA	A	0.269035992013378	0.0985510983449889	-0.575738786005261	-0.543891795936683	0.0737138263413954	-0.0116303801959314	0.0558043332967924	0.377359068111872	-0.250746049524171	-0.164265993515438	0.390431201725749	-0.388190328001201	0.34276243305862	0.255692896906383	0.30138528337016	0.188681884545661	0.193925537798267	-0.148659390018842	-0.201288055712167	-0.262932776603571
SCO6195	NA	A	0.557340610467991	0.566767253600464	-0.214006032322057	-0.134723457946945	-0.276162598784512	0.382471508512257	0.0612816255306932	-0.23134501683309	0.226746779376444	0.187409215723001	-0.099529946671701	0.13169383387528	-0.237746469338755	-0.143888221632255	0.28964935209947	0.179676638992277	-0.201594258850141	-0.439171674293816	-0.17515158706526	-0.429717554439344
1103265	NA	A	0.526070651965205	0.245585923660765	0.242549182741624	-0.439711439914747	-0.239046278598526	-0.563674786126122	0.153489291067128	0.295915931088687	0.07402922806649	0.225288752504057	0.395566780230563	0.196852195926899	0.177878226728944	-0.0617072543341131	-0.0437227291252893	-0.248966165467835	-0.122720520575412	-0.244022109609332	-0.46796684801196	-0.101688032217028
SCO6337	NA	A	0.54390294780027	0.340079072019526	0.225738833232353	-0.212309475714216	0.375388901684071	-0.243107569574441	0.289546584628217	0.237397704607929	-0.64924316386068	0.108369546339417	0.0960496710242178	-0.180140259127656	0.112477976565742	-0.177534960223798	0.235184996567177	-0.0327396236701594	-0.16209285168761	-0.344468183898266	-0.313360512927096	-0.249139633785001
SCO1688	NA	A	0.0045752365333791	0.195321775193435	-0.446146342902867	0.0207224556600891	0.307086898130208	-0.326198952211695	0.0849061499766472	-0.198801825866318	0.447333303945686	-0.330793930622409	0.213128363075512	0.277767922368198	-0.070068849727293	0.0181536288741662	0.221984459676327	-0.750663794967234	0.307123838026979	0.116748467836878	-0.245666619407263	0.153487816407575
SCO1923	NA	A	0.338122639270643	0.117659120557953	-0.175565140084522	0.0489906249546044	-0.655703726665283	-0.599569057663137	-0.398250934269593	-0.237643860187667	-0.183895841153167	0.230346907801152	0.32393893982251	0.210511384429101	0.37014148847873	-0.0214672628444763	0.297699810953753	-0.120150420366614	-0.00553668697811727	0.119732287841002	0.190376282703257	0.150263443399865
SCO6648	NA	A	0.204955650497716	0.229986289568501	0.126751596943083	-0.402430278186142	-0.507115795232561	-0.21534865469728	0.0590080322495674	0.28894772999718	0.539115013733142	0.371162423277166	0.352593764409683	0.0721385893642363	0.0314982605142533	0.0505002897994156	-0.453405218315892	-0.0405773072368265	-0.0679548333368261	0.0200561478380377	-0.500794396011001	-0.159087305175452
SCO4450	NA	A	0.211128429993739	-0.0355548422596814	-0.222721361157598	-0.453187056175348	-0.0843672013960113	-0.30422909288455	0.272863566158214	0.0920531156550046	-0.584263166128906	0.509192468592363	0.177640242439091	0.294200371025252	0.544242354505425	0.205479186559685	0.168788019873039	-0.13629491530412	-0.0625536177263475	-0.170215783762199	-0.249770484671887	-0.172430233335167
SCO5917	NA	A	0.350236362546955	0.246530171461059	0.164440291304058	-0.410223485807499	-0.195954302667681	-0.420794138535862	-0.306808341868673	0.0375607071785726	0.464607970078283	0.0245765218431577	0.211606382469856	-0.158551274225418	0.0838861618069657	-0.267604145759568	-0.0253072871402154	-0.162688486757878	-0.348549069259938	-0.0405712699781873	0.0449149003947102	0.708692332917304
SCO6540	NA	A	0.38330662572734	0.147865671532393	0.0492441039045572	-0.257161812410136	-0.0200526067219311	-0.81401718930578	0.192598458826782	0.278579385820897	0.250128078118647	-0.176553835455111	0.222601771363052	0.0228239602409612	0.047229900666871	-0.153621539649618	0.574146818370844	-0.0711344187974592	-0.0362006891132598	-0.155948695031006	-0.0884880680816185	-0.395345920006423
SCO3905	NA	A	-0.226443249393949	-0.209174393781022	-0.292603669147726	-0.531801928659171	-0.425905290819299	-0.3968697192245	-0.00217301604904119	-0.0591844011884559	0.521717828966966	-0.00584214288930962	0.602026721612305	0.237296238262874	0.0593863944616029	-0.0478365480524934	0.34914571982764	0.0359550152837418	0.0266493150420084	0.0286555313755654	0.0843737393933814	0.252627854978872
SCO4182	NA	A	0.231170831311153	0.0705560337185931	-0.142084625825561	-0.0440629757407844	-0.134841583283196	-0.288466210985502	0.34280655137231	0.459908046986842	0.0276690200322238	0.31683998573898	0.424897531465518	0.12979804147715	0.180742546220967	-0.462894515014706	0.303516179456698	-0.331832807364237	-0.178503019274715	-0.15888473574815	-0.599487644845646	-0.14684664969794
SCO0281	NA	A	-0.361831335337953	-0.152860803452568	-0.266999353750229	-0.296151732274279	0.414042976505017	-0.00516154422850912	-0.0135371604798007	-0.0913616449554063	-0.106556630065016	0.131655724132667	0.268738087749123	0.227996742230195	0.526547765646727	0.254176415002144	0.387966987234618	-0.402459872560735	-0.100902328449296	-0.543104856205543	0.264985515644119	-0.135182952385273
SCO5115	NA	A	0.247335086496452	-0.00859610332976946	-0.526282889530755	0.171706215209103	-0.551485908671669	0.00189463849788218	-0.303046611765357	-0.0152109770554345	0.217677016520623	0.408874365662561	0.283209024694052	0.11998135758505	0.28754228859805	-0.181240333337443	0.00718303133403708	-0.530667024896957	-0.0758652166138978	0.0582403741500022	-0.0685916154038191	0.45734328185729
SCO1131	NA	A	-0.251181505986688	-0.0376216471904749	-0.386535261401039	-0.325070223694174	-0.154850612811089	-0.437753211654598	-0.103476884170481	0.258182591394869	0.206656800201208	0.318880359984077	0.589038781580751	0.166989851728556	0.298643427195093	0.162069476313166	0.367638616628948	-0.105034252507923	-0.152796126618834	-0.0416927802819855	-0.506519191595515	0.134431792886134
3240008	NA	A	0.399125328449447	0.0278114969907985	-0.0508792251630279	-0.137877288581304	0.393855701673612	0.491885206703023	0.228015715672441	0.380299534194904	-0.00381721333032559	0.0773487348106379	-0.358679033813871	0.0158167842340191	0.0458480616970007	0.161871038850725	-0.137846849407918	-0.236997842372752	0.0752234640259744	-0.289666943324429	-0.537740717184827	-0.543595954124125
SCO0724	NA	A	0.327401307293658	0.177319442265996	-0.0227458505829565	-0.48222337404379	-0.283782245825795	-0.230416826430626	0.486332366007486	0.229728095127123	0.0541490690932793	0.125907900127186	0.281160769926162	-0.163817087910765	-0.265152431759311	-0.193161213434547	0.359134470176268	0.368731957086267	-0.165665840792453	0.203875599286127	-0.429379230530399	-0.377396875078903
SCO4560	NA	A	0.599344327461949	-0.395605910258633	-0.243247031819966	-0.23662453509342	-0.223433292380334	0.0293845100704941	-0.431023075335645	0.349024211900294	0.078538878115979	0.113578288279441	0.43306963753864	0.122397766122364	-0.157482613396697	-0.434075424237681	-0.237073931539096	-0.040207811584295	-0.0375018879380069	0.292869579549424	0.0917106019594067	0.326357712585783
3240034	NA	A	0.284448390829279	0.265520389871245	0.271386666608045	-0.102549079900369	0.181401930459156	0.551130472070795	-0.0681354857135155	0.448699766970686	0.0156266885837049	-0.000678552081883055	-0.253227105164569	0.0663366526960143	-0.143793995452706	-0.120165093079418	-0.0239052108836013	-0.0439435903476557	0.110100066647325	-0.250042622515879	-0.497169909601292	-0.691040379995362
SCO3503	NA	A	0.240550531593109	-0.0035722062124921	-0.418983593018043	-0.0935917932969272	-0.173232863076923	-0.151942241973608	0.168821450899973	-0.0311583157894253	0.337549336200072	0.270301835575788	0.201728908250206	0.426825450980142	0.360199987409158	0.0217256889501272	0.402505240435731	-0.473845474169587	-0.263560838899289	-0.559658040104873	-0.0942918227987906	-0.166371240954353
SCO5205	NA	A	-0.0577536674416845	0.044876189554846	-0.156689421721783	-0.528696554987771	-0.01462077519122	-0.647908394968546	0.189003060121932	0.334245703192619	0.479037890269468	0.189124213506279	0.352277562573399	0.139453810023993	-0.262762784056136	-0.0371886363383047	0.0587584254746258	-0.229221680842278	-0.177554678156227	0.115009662497715	-0.203932903889843	0.41454298037892
SCO4356	NA	A	0.60072989258024	0.181288597546906	-0.168350586471164	-0.318735166908933	0.163169993662811	-0.252952238077447	-0.174306533920434	0.194293563679562	-0.42408210940569	0.265267844804881	0.132117683015565	0.283721695681242	0.451606253776794	-0.0930271151627016	-0.126712158961471	0.292293326733162	-0.0725906303995423	-0.216224150574515	-0.445713303910242	-0.271794857689023
3240013	NA	A	0.0161502997698442	0.256681831723171	0.412117346398496	0.495002634325704	0.130166854830529	0.532421325807389	0.289752142921175	-0.1487300255032	-0.269190426486322	0.347924737138609	-0.345294592098897	-0.00250481527491964	-0.212221238622623	-0.148016345984626	-0.314737057295959	-0.166194200126315	0.0250021669915892	-0.246681325373565	-0.309802677316032	-0.341846635824062
SCO0048	NA	A	0.386041176028177	0.0876717573321035	-0.160813387207969	-0.168873594024149	0.249867451744156	-0.178166779223889	0.407919574418331	-0.115669050839932	0.224528303682244	0.304552471749159	-0.110047001299802	0.0707610897203095	0.536549056003427	-0.460654372024031	0.180584667067154	-0.175060412342136	-0.348929872008122	-0.485871443795474	0.0638550494403507	-0.308244684419906
SCO5114	NA	A	0.281413103862216	-0.0393750714344101	-0.540277807232817	0.369245845044844	-0.364129310605271	0.000470107323385704	-0.291428519148174	-0.0447857079145475	0.152104882491791	0.375300806434	0.24422743181246	-0.155070088568232	0.244711873520555	-0.254998425781848	-0.011653155863721	-0.510617666068682	-0.0935328810821714	0.0752337550061037	0.0348206893382397	0.528340138866272
SCO5918	NA	A	0.304651567132165	0.693550899299483	-0.202062249309201	0.106373472008724	0.0514164310376231	-0.486386509961727	-0.178013977074711	0.332027206050435	-0.0331765614705026	0.212103636307506	-1.5235059172003e-05	0.282304030703856	-0.196684115707603	0.209679635864331	0.0788300629783092	-0.107396363372228	0.0302307942607318	-0.297904299769375	-0.47193615117856	-0.327592272740083
SCO1728	NA	A	-0.0566390457595154	-0.0332142214879179	0.0702039768243061	-0.296388092931368	0.0776074024260573	-0.267001746804767	0.350605504085205	0.649552365882441	0.402994332534729	0.303777456873434	0.324437475981267	-0.0840532202806665	0.00938777631233423	-0.229304790588395	0.0433385512490503	-0.376174139907959	0.0571974316597741	-0.336517524778107	-0.488426393781678	-0.121383097508222
SCO3623	NA	A	0.547537750562515	-0.340096210108377	-0.393913702316247	-0.138302350011202	-0.610097106064235	0.147929005550905	-0.000748967032929926	0.151675627457945	0.132220257647593	0.247160370765521	0.274854007003888	0.272677417785645	0.202265704150954	-0.445490424222561	0.108422179596522	-0.198260278490651	-0.250279899685832	0.241665966057643	-0.000134062713331495	0.0509147140662365
SCO0835	NA	A	0.38742537999395	0.0218230359990954	-0.379787761004989	-0.420284735450033	0.197984031241173	-0.501648701601708	0.0233716216793698	0.34639478256381	0.0542204653623222	0.263277121868171	0.106021417105286	0.328979897314106	-0.0867838591196888	-0.273939265448751	0.0278913609353624	-0.548399692942895	0.22995259992586	-0.00160899420074756	-0.121504204708375	0.346615500488682
SCO7777	NA	A	0.260214966579066	0.11026537105795	-0.126711094622	-0.272978921621941	-0.467122483616077	-0.206010911632341	0.4123687594376	0.448680967455258	0.0969969658808509	0.611180758632051	0.108363973217611	-0.124444221980448	0.0234047373818571	-0.266115553799176	0.0681755772230253	-0.455059641728893	-0.168537249810357	0.0769339041165769	-0.295787273787714	0.166181371617104
SCO5436	NA	A	-0.0387424251078965	-0.0212262814788948	-0.255978183099813	0.113295454872285	-0.395085932234205	0.152386700531294	0.00195688024952734	0.200810996891359	0.18082198799081	0.145280668440906	0.488951815632921	0.48925682210822	0.487578467871387	-0.180156092454115	-0.545523113623067	-0.39701361234725	-0.129678448313022	-0.192077777579581	-0.170077816690841	0.0652198883399779
SCO7743	NA	A	0.0116040328763138	0.0230382471074018	-0.0615421963204246	-0.118040127972632	0.112951989181233	-0.216095588454346	0.181142066093822	0.333797435583561	0.542158257653231	0.157847140735724	-0.492131184548616	0.386965441589048	0.0656402449076539	-0.343913576434334	0.104747607982891	-0.737627744583706	0.151392174679323	0.0349854503541049	-0.0561717752006827	-0.0807478952295684
SCO6168	NA	A	0.46612508198846	0.150545967773853	-0.374466298769329	-0.100163339146437	0.325860248373326	0.0851547585134269	0.0172640737978351	0.489192489196397	-0.132144926311325	-0.0182453672788858	0.17776426156752	-0.529617821730561	0.294058774451077	-0.0828141164022511	-0.0414260199006338	0.250159714459962	-0.00123475957045049	-0.141958523216905	-0.268969503879068	-0.565084693916008
SCO1927	NA	A	0.547630805666912	0.00908904726104831	-0.578818543159134	-0.182717785439243	-0.16192307525544	-0.163080312420635	0.0732270016286349	0.0718172293787331	-0.107527039651931	0.106405641052831	0.399037123851559	0.700399052496109	0.11351829994054	-0.190986990166396	0.0752046062078022	-0.0268936477889365	-0.218208769732115	0.000486032567619699	-0.346207305219566	-0.120451371218392
SCO2757	NA	A	0.342684338172331	-0.280359596170371	-0.503651728060799	0.157612506251546	-0.311699641392479	-0.0913988815275668	0.15396218637914	0.43474607455459	-0.319577371522957	0.225490767485483	0.292944245897784	0.585436776462022	0.176759669251843	-0.080870860178101	-0.140821487206413	-0.226593050730266	-0.139105268761887	0.0651537991553548	-0.365007513230699	0.0242950351714448
SCO1002	NA	A	0.383356739055558	-0.208623979006517	0.0614801271586667	0.345790032055752	0.234379538102923	-0.616885727488085	-0.403784571472946	-0.0446368919860047	-0.336979986523197	0.230966334404962	0.297962803779644	0.0992962295213839	0.221611873446972	-0.111947298412594	0.413727038901389	-0.0219342218968448	0.0367101138728509	0.0648737300891966	-0.400141120287242	-0.245220763315871
SCO1912	NA	A	0.179682268144643	0.0340750553336218	-0.590979197704373	-0.165001404728641	-0.118584733918593	-0.20493057589834	0.0550111496858419	0.0160050990322107	-0.310613404662596	0.23931402280599	0.491505836320634	0.531666484516232	0.445095826780732	0.129954723343473	0.232184117401772	-0.168347758486808	-0.228437281309312	-0.0714278711482723	-0.321093315912369	-0.175079039595845
SCO0611	NA	A	0.452749009292752	-0.211544098001342	-0.325953602618032	-0.50327559714071	-0.228393841515194	-0.332959754665388	0.476322265803183	0.174656060151133	0.101512717649904	0.203947625497617	0.347924261209576	0.277400435128417	0.246844942413543	-0.315774049105277	0.254830274271272	0.0436847605074653	-0.132739767654707	-0.220222999343138	-0.149128180058397	-0.159880461822675
SCO4384	NA	A	0.232820057651036	-0.30311212275428	-0.356766569562262	-0.126521219565672	-0.475800287522614	0.209880996857121	0.554651442123596	-0.0235354841300999	0.05612437877928	0.598337457143989	0.298176196105855	0.159158059736826	-0.027014985377922	-0.236654477609514	0.0746992775529933	-0.0993620390718142	0.0220002210358956	-0.100449236737291	-0.0164203133157903	-0.440211351339333
SCO7445	NA	A	-0.120668594044748	-0.205871206337844	-0.0169976359420869	0.266786082497306	-0.011269542452004	-0.387288530256561	0.272376025818829	0.0998701580573222	-0.328059912697553	0.0893517731129672	0.186256119578777	0.295427675497292	0.512001313322356	-0.0848391066325702	0.29347147182143	-0.363806311725539	0.229155856981099	-0.462308853266481	-0.471389420382683	0.207802637050693
SCO0573	NA	A	0.4089958523425	0.200989941701235	-0.533918003628652	-0.230047506980977	0.0940498439292885	-0.486692749624646	0.0752461088491378	0.43136608130115	0.534494810630602	0.161383280468893	-0.225101953822876	-0.173403943844531	-0.241992891356539	0.0694420710736072	0.148384263815889	0.0478256829466019	0.138645343413337	-0.13545622862032	-0.32556789963634	0.0413578970426409
SCO6153	NA	A	0.229061704649648	-0.0513099555633638	-0.177375086955807	-0.340922584490288	-0.423510700806848	-0.563409894303925	0.305604865227297	0.351720248140202	0.291658127892349	-0.00381613483073151	0.314434283296495	-0.272904878788988	-0.0501305674339614	-0.296819673772946	0.314111164997767	0.126088918584543	0.344807257974855	0.152667912550259	-0.288778806651381	0.0388238002848249
SCO5530	NA	A	-0.0927290498563127	-0.0994216287117187	-0.48170842622768	-0.611627328918669	-0.433949575447023	-0.253141417063437	0.264090155623321	0.179052640470738	0.381700790928286	0.136346477162889	0.277639891754716	0.224338942285607	0.295077925383491	-0.370408012169996	0.165376078377406	0.0360678964098469	0.0203462408462785	0.15627995897289	-0.0330753759183793	0.239743816097744
SCO6664	NA	A	0.453734324375548	0.304439919705298	0.139065030981078	-0.336351184275574	-0.73055391806081	-0.0426665328030693	0.0528705343232994	0.0216140965540501	-0.0124784472347468	0.334127769415905	0.344338529479595	0.217668227693253	0.155996147864387	0.00647849960861491	-0.287806348926191	0.0930860025785534	-0.298329703049434	-0.0387093559441016	0.013735918803619	-0.390259511089276
SCO7456	NA	A	0.102308275744688	0.273804950500009	0.344932854580513	-0.198920467279675	0.180295524184739	-0.796339456810068	-0.164972685594915	0.425750940085334	-0.325774470241222	0.267465202924834	-0.324442216440552	-0.0348420872925306	-0.0796107217606903	-0.00978523028013378	0.0302088935225344	0.332658365053679	0.211466280883261	0.0369980767982481	-0.145535587486746	-0.125666441091307
SCO4682	NA	A	-0.079415346033362	-0.24035853524457	0.135274589738763	0.553194273057127	0.385387098997563	-0.256990249648536	0.356734431818678	0.284985476362784	-0.283339611781321	0.16518705691097	-0.0466833328374134	-0.413198399812108	0.216639135596773	-0.255345961390168	0.0165920126908632	-0.283270134669161	0.0276936771276826	0.321441248667718	-0.174969204941726	-0.429558224610557
SCO7280	NA	A	0.153550361313477	0.315295644689632	-0.0876891106176889	-0.137126722939982	0.125471811326455	-0.293580792704148	0.41930578747047	0.335201823703656	-0.00496262519122426	0.00408880806539114	0.16248364471826	0.0314709752224887	0.0579271432410995	-0.409565857189996	0.126238967590345	-0.100899219158143	-0.0368962257037484	0.196207062259162	0.0334503232688828	-0.889971799364392
SCO3140	NA	A	-0.443908039006746	-0.333669560993243	0.0703147753720086	-0.087991425644466	0.146120257965989	-0.243062004767101	0.0728214848707265	-0.102073778216904	0.435095454477631	0.236390588601119	0.35784646006792	0.561463638974256	0.0382517245020888	-0.580270370911105	0.19419029261256	-0.170892603887443	0.0904141541608179	-0.255978248842761	-0.0719041671137015	0.0868413677783506
SCO2214	NA	A	-0.211342524036993	0.280703996839132	-0.365963946321707	-0.172750329403897	-0.360097446882114	-0.387484065341693	0.0938742465213733	0.120611600059786	-0.447990979376281	-0.0109856710236724	0.417474595705044	0.0622142301506681	0.357575981830622	0.396435224132529	0.455334997184368	0.0878009550302001	0.170638942304744	-0.0981100479500066	-0.276668722454732	-0.11127103696737
SCO4073	NA	A	0.043791321206788	0.0630953798757297	-0.167899560685709	-0.151209805810719	-0.269516931365712	-0.506307607172955	0.251723051740776	0.110531953625799	0.144330574011194	0.191499049749281	0.528703952679213	0.388333105692807	0.564414642408207	0.0257598446081193	-0.0228582656823408	-0.264671298249837	-0.140588941810461	-0.294395802139918	-0.361845015510686	-0.132889647169573
SCO7012	NA	A	0.432624388244222	0.466380873976024	0.144565865804761	0.343254120752775	0.151610758410134	-0.236213333040163	0.0323771494804994	-0.0150919551996611	0.147379659474554	0.113012266378866	-0.131021151304031	0.34860528306454	0.111037311263209	-0.330372708589925	-0.191111054889611	-0.604716182455673	-0.319515123318363	-0.310321228418601	-0.252491277449929	0.100006337816372
SCO3502	NA	A	0.0407931550184928	0.226975669473213	-0.42173872420462	-0.414511890531226	0.0563243710543559	-0.239025503371319	-0.0115066224324698	0.166062851383127	-0.325530116180255	0.360007571921685	0.0346717435116737	0.0306978045324997	-0.100753895869427	0.442463562432744	0.482449522876592	0.196065119675129	-0.57998730089185	0.133493232291152	-0.151756531868563	0.0748059811790669
SCO6913	NA	A	0.199655927140696	0.126470990014593	-0.0372299760653974	-0.428052602852474	0.133011984467277	-0.593590484135979	0.153459614584011	0.059937318843855	0.218611709123443	-0.0723702931751316	0.324213227678912	0.379940253563405	0.342943048472032	0.0584940504713551	-0.455379923455139	-0.235332358969317	-0.222602768733827	0.254878429831737	-0.351273991736229	0.144215844932177
SCO4504	NA	A	0.283839575904927	0.128004927713917	-0.501666722797572	-0.182908879617019	-0.360098824885529	0.109970078654078	0.115638852891778	0.218907335444981	-0.252584436623377	0.31943547907208	0.180644185420912	0.12006394917918	0.301048136907164	0.0861469923842635	-0.100722777158785	-0.0384819340175708	0.131288212691637	-0.704196042120528	-0.19304089667188	0.338712787627344
SCO1396	NA	A	0.385706649243738	-0.00387721385866113	-0.243603900397604	-0.0983654307934865	-0.138279273983708	-0.165674249983864	-0.0349813840096105	0.232941967373385	0.223206377827638	0.597146307849032	0.113530451150582	-0.262344363557923	0.0666575957011728	-0.498052228650516	0.147787274914183	-0.361729813399251	0.179856245870333	-0.400199532019272	-0.122381423610388	0.382655944334219
SCO6559	NA	A	0.398149856846793	0.307794166143315	-0.0765560754381784	-0.0294608354215953	-0.02829890617542	-0.634690534920708	0.356550297930245	0.502233482366328	-0.263440029833118	-0.146028385049187	0.00646115005925996	0.0961262909442406	0.0975222702640717	-0.317694099448896	0.0755861817373877	-0.366862479662752	0.285168396357975	0.121340873327444	-0.180643819550842	-0.203257800476363
SCO1028	NA	A	0.685770204790844	-0.0460781256466101	-0.14785307751818	-0.418968457985756	-0.315795510087847	-0.280251049718718	0.171446972061997	0.364710270950861	-0.128418033935368	-0.0467543421612233	0.325061803275315	0.447853579103983	-0.112080042287477	-0.0223002103944001	0.222990358384566	-0.116923365507527	-0.260680054560002	0.0222023463507504	-0.270018355831215	-0.0739149092839964
SCO1589	NA	A	0.229729072317796	0.0211801271335252	-0.526277145727724	-0.537415892374722	-0.202031578171286	0.0803713535031947	-0.18447682009587	0.0892454761829078	-0.214188060830287	-0.128942465288439	0.417258685529115	0.406538061569528	0.297147652129079	-0.0798316515070088	0.504161144921808	-0.267635924939077	-0.0291701007954286	0.16006438184756	-0.03696433235221	0.00123801694753656
SCO7055	NA	A	0.0955727502456711	-0.429955919151228	0.0414433476169369	-0.230223490308532	-0.534954871944725	-0.253719477965475	0.152622477462936	0.322878051302678	0.482904551440233	0.0823640032456532	0.520891259223129	0.186612133701468	0.0848541881981271	0.00598183905519467	-0.0214199500722807	0.0729403918197171	-0.0735288084189494	0.153192273582286	-0.213790762900745	-0.444663986132099
SCO3737	NA	A	0.0834447758188941	0.421931013503483	-0.452347656881328	0.221398986480555	-0.273550218895127	0.141379667542587	0.11849536440266	-0.00409601034164631	-0.609870319844619	0.00709408328823935	0.48196961844031	0.16355971396758	-0.0814577072912663	0.024338299537757	0.0894205180109702	-0.429407223395638	0.302843621298491	0.147110276200775	-0.214449009489881	-0.137807792352793
SCO4271	NA	A	0.221937852981224	0.0416012679326296	0.138650423442021	-0.460815061962061	-0.457015023829242	-0.506670304721981	0.332102025926439	0.312087643558756	-0.0915888312220385	0.450306991630831	0.193059602852258	-0.27926585245355	0.162532457283469	0.100672847935143	0.229040383522575	-0.046440112941297	-0.188471118139008	0.0535649572890329	-0.346345519941751	0.14105537085655
SCO3702	NA	A	0.130508859704558	-0.2254503686689	-0.364529356674483	-0.0483472176725308	0.328120571030952	-0.561056939029811	0.231070579542403	-0.063822102958172	-0.155466743352465	0.254954018992418	0.401831067914871	-0.240396798950366	0.388682797460964	0.234430744512312	0.119666751559381	-0.101283073093126	0.07601978407205	0.181140503442916	-0.0543758081876009	-0.531697269645374
SCO7413	NA	A	-0.0188800401177522	-0.346732556015398	0.00714475256573199	-0.336840223570372	-0.394979414736057	-0.210072571306088	-0.00152058989641213	0.212561675519335	0.0186621800398483	0.203244913403753	0.416342590980443	0.514463161592283	0.36193373092107	0.0150299964137879	0.185991574480772	-0.112250046260462	0.327696594731731	-0.0758575143240079	-0.378879981532429	-0.387058232889779
SCO1568	NA	A	0.106443267152649	0.0466203220318127	-0.184676913522329	-0.377904622481491	-0.17802831736364	-0.572888277205338	0.232949860559188	0.160367846540693	-0.0335787852919869	0.401861475519379	0.331188800682698	0.253313748194781	0.155366424823486	-0.355206737240834	0.275486012292649	0.212043485044013	-0.344317748211057	-0.20008762800912	-0.230157153944296	0.301204940428747
SCO2358	NA	A	0.323957242543772	0.381183649574856	-0.569961632106606	0.18190641348079	-0.15652474333876	-0.0687920446585442	0.104869760028541	0.203472898796606	0.182792491166187	-0.0074655352498314	0.323367665524971	-0.123722307438911	0.371367728119301	0.00801219524513685	0.202546082592784	-0.302829815167604	-0.172700245503897	0.00705066374425645	-0.438294068205103	-0.450236399147948
SCO3805	NA	A	-0.135941651519547	0.0786251312208601	0.249446571005993	0.00594554472029429	0.150344333031773	-0.392751941841625	0.0180196581513572	0.321473086337148	-0.313770741584821	0.235979252625332	-0.340593617084906	0.415541024342432	0.453554593069862	0.0988359274630803	0.0957272970319152	-0.136255739229982	0.140699834155384	-0.0108936995254867	-0.360617855467575	-0.573367006901494
SCO1388	NA	A	0.0817341245985768	0.189118836824222	-0.130772306976979	-0.175142919500876	-0.565883988169033	-0.361168319879222	-0.513031322475102	-0.196638543270364	0.328317491188474	0.108366710617444	0.419940415683221	0.339426166247466	0.377503862897345	-0.137258661075356	0.0237769258234124	-0.161448299814517	-0.0537582508767738	0.0480101864014246	0.110616685624167	0.268291206132468
SCO6089	NA	A	0.304730767555137	-0.229079384227004	-0.201740520657597	-0.288860320651248	-0.322649416507147	-0.0316443841988475	0.215076527261309	0.366950598804094	-0.227606987572805	0.40554840588995	-0.12005783573151	0.612911804887808	0.177949351181413	-0.137117003078172	-0.274740555483962	0.242823805334625	-0.142121948769729	-0.0433074899493032	0.0852896784373712	-0.392355092524384
SCO7831	NA	A	0.260264317078776	0.0816478838969723	-0.289980526156014	-0.633656889314167	-0.288110656294152	-0.109248983226221	0.158361827946797	0.0302879612492708	-0.118674386324933	0.322013856008014	-0.247382954837433	-0.0228026361675556	-0.219503974801261	0.226441345539357	-0.296705855564931	0.410589551369437	0.357971306075216	0.210810211989976	-0.155425523023856	0.323104124556709
SCO5763	NA	A	0.60650375039466	-0.069853102650826	-0.309280450457462	-0.395778662518166	-0.19816644349449	-0.252969913999381	0.0356580430558411	-0.0383771244177475	0.293710489722345	0.152575690045648	0.546673438466822	0.460864024071405	-0.0418020914037294	-0.24790532644163	0.0157667748913082	-0.161514615718627	-0.035009287042743	-0.11405469576859	0.00161787352439724	-0.248658370259037
SCO1698	NA	A	0.450432808143176	0.104640706230943	-0.331835836674992	-0.304765460044186	0.123954537575642	-0.363549696481836	-0.0282102764203365	0.221309501725637	0.183086925655392	0.40990457994813	0.194860061741036	0.0251604614930185	0.342779196970756	0.0855274235053356	0.0227990731681582	-0.500640204217834	-0.146606635173621	0.14047223222557	-0.468634545971008	-0.160684853398978
SCO6988	NA	A	0.617936277128667	0.227545383618966	-0.166295673522347	-0.161213863958916	-0.452618483694301	0.186744269508316	0.0698374965676418	0.112232520136879	0.533216032845303	-0.00481647920834449	0.28255309339989	0.0202982452557157	0.200771723701234	-0.329082684020241	-0.142844186926083	-0.206708979518511	-0.277641535248446	-0.208343735301731	-0.0281895634143017	-0.27337985734939
SCO5832	NA	A	0.00257710680283996	-0.0787066217300589	-0.114134798727018	-0.134464979188895	-0.457255860877334	-0.130563963143358	-0.0691463085813981	0.44273387331727	-0.0138712504231759	0.113124608312407	0.0823737907923103	0.259071098526102	0.706789201769243	0.191907798473661	0.29342644737746	-0.144449951575921	-0.0543873647059536	-0.145971462936502	-0.45881056041903	-0.290240803062653
SCO3010	NA	A	-0.192853395305663	0.339494251364192	0.302839540285514	-0.277531874828528	0.31115432141568	-0.509784594512719	0.169404639254258	-0.000804637544976394	0.40948445390869	-0.244132028015803	0.362438397676085	0.134746897638713	0.179880930647689	0.0425522017111328	-0.141394455508555	-0.421079414904927	0.0374324851827179	-0.064574793816401	-0.438704438256522	0.00143151360942717
SCO5455	NA	A	0.508354996031322	0.152419738950169	-0.223570220315064	-0.187261993036742	-0.548024332499426	0.265787756959104	-0.0201315594752027	-0.0214688154713865	0.193261657742146	0.389581371612105	0.144163045109351	0.218438916808746	0.18967551160402	-0.17258790107155	0.0897371748984848	0.195712517647822	-0.110214119203688	-0.322868960198978	-0.355831816014532	-0.385172970076701
SCO4316	NA	A	-0.0167227118890314	-0.419151603166228	-0.542448962520271	-0.309858168039056	-0.162980039173926	-0.11137448280666	0.30056056733535	-0.0305857499025195	0.193295497560556	0.311876324186241	0.239432786947978	0.341082398308395	0.52289952608932	-0.139378351065456	0.35206467520884	-0.117487627676516	-0.00147574942024287	-0.204290576895192	-0.109445281907822	-0.0960124711737613
SCO0847	NA	A	0.167559687277742	-0.019410698601094	-0.180434311919686	-0.637898439343783	0.435980581345789	-0.163525240055342	0.301657370950343	0.194420594674039	-0.326255089408003	0.126010801339653	0.2343443148918	0.151263812155207	-0.29887238053803	-0.038714297986012	0.416982360170588	-0.169226970840577	-0.107418488531245	0.072174558358487	-0.361029793034414	0.202391629094534
SCO7011	NA	A	0.0361770306794056	0.498366790191998	-0.303254769994594	0.0451439782575189	0.0843439758874589	-0.312373957892123	0.178848732251944	0.331386585027611	-0.227128716855684	0.378249743372657	-0.195954005337203	0.155644041871405	0.296152834100306	-0.0895243723051209	0.0940758037069633	-0.583652867956659	-0.361363889345791	-0.212905336746658	0.158634115518117	0.029134285568452
SCO2467	NA	A	-0.0737169818190639	-0.505416964293674	-0.251447460529471	-0.232068531835671	0.117227472461115	-0.402230861515232	0.325572321406348	0.163301133630538	0.0193949849065036	0.125623605891103	0.381892372559246	0.583423855369019	0.205215983437049	0.0776015331549527	0.195362455326451	-0.140735918416397	0.134247632243039	-0.304746365161707	-0.207871909495313	-0.210628357318837
SCO3599	NA	A	-0.0328215115437192	0.0396856718968266	-0.25639496165111	-0.130530785012468	-0.362889279497557	-0.384833471815665	0.3984493523152	0.30811947657922	-0.169296590866968	0.58479680883255	0.190010799054106	0.126079601156333	0.00117454094197478	-0.144402971333998	0.124257320979438	-0.266846734321134	0.141082701529855	0.400889853392441	-0.26900192266017	-0.297527897975156
SCO2399	NA	A	0.244881306798895	0.00887265347955246	-0.521937435824108	-0.3018448783233	-0.36094140718028	-0.313766786341793	0.307012392333862	0.437808939219303	-0.0702058893885933	0.367477155948646	-0.138572180567765	0.134173767914984	0.175287411239607	0.0302726983657204	0.254715166719718	0.0628518705176826	0.118094781309685	0.114589838980388	-0.492386950442005	-0.0563824547602001
SCO5532	NA	A	0.136210360259029	0.0163388068522829	-0.288997049948529	-0.0490769810863172	-0.454794670489922	-0.607998976450048	0.314210991867644	-0.123647499848707	0.0703147155959267	0.513059692921837	0.216051360259514	0.250085280505337	0.239968510320118	-0.238734107405757	-0.158955944292144	0.11518021955472	0.255188025012479	0.0519703141694374	-0.295488199161982	0.039115151365078
SCO1833	NA	A	-0.115786230530136	-0.0956074278343926	-0.427637215270729	-0.419191964646773	-0.083306838420339	-0.141570545227121	0.0417417142975409	0.0824197468855921	0.373346924104059	0.599817602413784	0.136102662086967	0.0890169725807064	0.30729896329185	-0.418263850396481	-0.0703085928875691	0.205044955190607	0.286795494359408	-0.0619787581806666	-0.36041272084572	0.0724791090294126
3240065	NA	A	0.3640696362587	0.104193981897415	0.0590481541747128	-0.0372881389024986	0.230937972677969	0.538005153416767	-0.00179733681958183	0.219525140205695	-0.0616284620240748	-0.0867876059896489	-0.568479831858932	0.135858466447662	0.0315455721591977	0.164161460552041	0.0148416120054726	-0.0792570425881802	0.179743437506389	-0.261619126152734	-0.482834339311498	-0.462238703654876
SCO3076	NA	A	-0.123956140747775	-0.15052844387953	-0.259130004195315	-0.379255872595754	-0.251982764905458	-0.169389207860019	0.0538536772391813	0.435248251227982	0.342830172227274	0.491409899883755	0.455071424684282	0.366246535256047	0.17854927654402	-0.155150412599989	-0.164196109374106	-0.242837208332096	0.0702013674938593	-0.183990038877521	-0.228118378779552	-0.0848760224092864
SCO4936	NA	A	0.5414202443575	0.162482415399928	0.0687904634225514	-0.380400384119444	-0.0137077558161631	-0.166459139880969	-0.110548741244521	0.481990834784444	-0.0714371092645791	0.0717492586816082	0.353178950412462	0.227598609044619	0.229055244288053	-0.436967037675179	0.085436172891928	-0.342374617335715	0.0122370157607472	-0.288012546457354	-0.227951816912087	-0.196080060337827
SCO6987	NA	A	0.18482056233823	-0.218119582676513	-0.317548720396707	-0.242888555553987	0.216985660294617	-0.244399099823269	0.0614730583396632	0.280514771935161	0.224053308933977	0.237736027562013	0.398620072802099	-0.226687640918712	0.0273229620823554	-0.208622690431501	-0.044002390484943	0.586300152413415	-0.361583902930249	-0.434831889019537	-0.0254225035883371	0.106280399122223
SCO4843	NA	A	0.102637149982106	-0.550098577054634	-0.146521707111683	-0.280951856059448	-0.0310487279676964	-0.0256906709666883	-0.179824646928647	0.402275612351387	-0.124444369083634	0.333938976369993	0.344922866642276	0.060755676091977	0.185451421892598	-0.401244818078262	0.0598159434708467	0.251972369455606	-0.289849377907456	-0.272518001605484	0.153760299690601	0.406662436816241
SCO7061	NA	A	0.367311959396144	-0.140561768626864	-0.0603956889514383	-0.153429102656936	-0.197604366999456	-0.258288861163402	0.474266684521486	-0.0728693078989013	0.437006595451784	0.0830072116058875	0.165697036826025	0.277082828788368	0.00558476921775619	-0.470065016116314	0.0874240296954854	0.249598595626631	-0.188864802529872	0.0957791380740518	-0.167493999262646	-0.533185934997789
SCO4831	NA	A	0.315540511969459	0.0377857510360005	-0.220543888126078	-0.307790524358059	-0.364814843317553	-0.353955393872706	0.173800652985279	0.160565396748423	-0.119526936800708	0.273054528829152	0.404095956908122	0.372433294910018	0.274549698691687	-0.254484157312726	0.0854997728871758	-0.0846627416445647	0.0431740973668164	0.253683344339907	-0.511105534272176	-0.177298986967469
SCO0415	NA	A	0.306720994247473	-0.377642967608038	0.00448985235400134	-0.398871958471964	0.190729530602619	-0.459732903682501	0.186233081882692	0.673018455888799	0.00116318978654406	0.195959924512459	0.00316319894622175	0.162533886683568	0.085520273205856	0.0148287906020252	-0.375884363477783	0.113294038124024	-0.280777619031138	0.111821546056898	-0.0869081724897609	-0.0696587781319957
SCO5956	NA	A	0.223308225286649	-0.0169227385212984	-0.381687904976428	-0.0764035796796749	-0.5155666760871	0.0985872468102003	0.425486030922667	0.181655480514116	-0.401933506228307	0.49417414572939	-0.183688427323181	0.200011049758618	0.0967562087485454	-0.0576400684169027	0.139393446734976	0.118344204371648	0.19098434482956	0.0218689453577521	-0.435274204101571	-0.121452223729657
SCO3525	NA	A	0.40720723028099	-0.0843245619803503	-0.177441170800872	-0.0732208454784442	-0.259340519735201	-0.507146945808279	-0.0603415102043954	0.474970540484382	-0.147215681382115	0.360558197301754	0.323569627830528	-0.321770858768539	0.353930796205806	0.0980640485708393	0.216391568328365	-0.312837201325317	-0.0199807065596165	-0.006087239326241	-0.230828824792286	-0.0341559428410099
SCO0144	NA	A	-0.00683265645954556	-0.435934597142239	-0.0864725720431685	0.201931000232012	-0.334527423427896	-0.280354905718053	0.0224555035201104	-0.324818364050857	0.0730363888718437	0.0125879180446562	0.108681983481755	0.23851202860192	0.411083482151382	-0.121129636979405	0.577219867155969	-0.174901147757273	0.0594047428015494	0.300599435712959	-0.417626107989461	0.177085060993743
SCO3750	NA	A	0.25756051220148	0.157851965579518	-0.570755322026905	-0.320571487151569	-0.0448927510930979	-0.260951387248447	0.13371056481657	0.346830670584646	-0.382210906227951	-0.0584576585448719	0.324728485664691	0.333150200125973	0.218462863951392	-0.155767737099306	0.310662145521673	-0.233357147240549	0.271537233169302	-0.234386794273856	-0.0117393016685512	-0.0814041490401414
SCO1037	NA	A	-0.0695054485711775	-0.0972349165427653	-0.414634296076871	0.162536646418102	0.270261443344268	-0.447078079058999	0.109943809962124	0.585546844281715	0.199901123980929	-0.19789632348755	0.129897900012373	0.28987565263598	0.446382765827825	-0.186316681966291	-0.216843845845326	-0.20798349191818	0.123869235740318	-0.143507987243062	-0.254554067596815	-0.0826602838965995
SCO4203	NA	A	0.0356159436343262	0.114327103618078	-0.0910444552207688	-0.315466493291196	0.0777150222958647	-0.0396590111008013	0.296032678480134	0.185546588796279	-0.3249875379247	0.475790514602783	0.0704208152463228	0.354147105381084	0.351466670121845	0.0504652265102639	-0.217980327852745	0.0281596279475695	-0.423895932430332	0.0880921557526748	-0.597131627266279	-0.117614067300404
SCO2849	NA	A	0.145587415406769	-0.0752937024668618	-0.315571965133478	0.230128398681245	-0.467264863313022	-0.286354893271897	-0.152049981442896	-0.105933328648072	-0.454592008384996	0.175606798947954	0.375947300937302	0.544060169487188	0.301907602109385	0.0281557736583959	0.176356646898951	0.0791938521026672	0.219133881983277	-0.0596528124575242	-0.168414013397911	-0.190950271696477
SCO1373	NA	A	-0.629294647690573	0.148927769728564	-0.0762151055492812	0.0236765565102965	-0.247725127955712	-0.41184422383737	-0.351120844700976	0.123342053560089	0.221885013695238	0.173078320249957	0.144278629816434	0.420776523240993	0.516203688022239	-0.132929770623943	0.0174232508238261	-0.160362122714988	0.205214147488372	-0.0118460763314645	0.085647673979679	-0.0591157077113813
SCO3684	NA	A	-0.116686207044545	-0.289761086121392	-0.476649450754364	-0.396373729135624	-0.0526112670433041	0.362346859668852	0.179141808022085	0.199469460726401	0.648568633408503	0.0750031593190212	0.212554308064853	0.334058901775703	-0.0786087239096882	-0.102976111538303	-0.106014440355463	0.0778194954527489	-0.0957053041277227	-0.230052836117765	-0.234810462653934	0.0912869923639414
SCO4945	NA	A	0.13533917875769	0.279787659018327	-0.128830513961057	0.210419396902385	-0.284937493688012	-0.10192326962069	-0.214846990496689	-0.196320386018759	0.519245486965103	0.381692716810197	-0.0959881524691379	-0.00812488941273992	0.363228349933872	-0.528712596146655	0.304874146150762	-0.318033566646007	-0.143807945471536	-0.0223850352503123	0.0487830140091554	-0.199459109365899
SCO5408	NA	A	0.306145003193129	0.0947550613572594	0.0772839467042621	0.0756789537725617	0.357375588043981	-0.164943156606979	0.141094553831955	0.406926318951175	0.648339037109114	-0.0227452247393631	-0.169461156395949	-0.466501794670859	-0.181080605652554	-0.327420077851514	0.00196947599069075	-0.185919474794013	-0.0896597764824585	-0.166415415106144	-0.306215876775933	-0.0292053798783654
SCO7553	NA	A	0.293088217102953	-0.0195455705854823	-0.0337844819426918	-0.656671510696631	-0.0951049787880627	-0.363745362214004	0.21498076206641	0.105628612071128	0.117167967841343	0.466667595248658	-0.0583188453684755	0.130024324284407	-0.197032722253221	-0.126267362194776	0.411155307653378	-0.111142735262859	0.25260627496879	0.163990429011879	-0.182659498167494	-0.311036422775251
SCO2336	NA	A	0.123159377689197	-0.181829827067574	0.0174099312848015	-0.613917848418244	-0.158167492206109	-0.170755039087476	0.509058434105183	0.159393062139522	0.0295414989063536	0.395393696930444	0.0624571416454525	0.114035643798101	0.290538285907521	-0.179902201889514	0.395838273824587	-0.0554223084135224	0.0284613395347773	-0.167883124580567	-0.26001323552415	-0.337395608578782
SCO3330	NA	A	0.614317943572747	0.117906422633391	-0.0773219654509369	-0.420999375186065	-0.0355329537713605	-0.427331848522005	0.268193596879713	0.326654388782326	-0.0303589579003556	0.138705630151251	0.302139420301283	0.120933866454824	0.0547535293741461	0.0189242522023565	-0.112446665791126	-0.0386539320840926	-0.107460305863488	0.0898207150742683	-0.418693998146769	-0.383549762710103
SCO4638	NA	A	0.282671662841216	0.210552359746192	-0.189624694529408	0.0354077605803147	-0.150682620086752	-0.374859786475919	-0.280188923769959	-0.0108904908517706	-0.0645984250381528	0.025690198412686	-0.210120786598099	0.244670107578683	0.525828680967051	-0.519954741018506	0.336713781492974	0.252726073408954	0.334497176197531	-0.169918628973066	-0.173196661245584	-0.104722042638387
SCO3524	NA	A	0.377099745504409	0.458286838653542	0.0961881679400092	0.0179296656006134	-0.0120076037636396	-0.227044164527001	-0.0621181855176904	-0.0238904476070503	-0.319899041634685	0.299700089977345	0.183599973759667	0.571100117121637	0.0720597513924135	-0.106887200010108	0.0479728742862133	-0.353901549495165	-0.115879542348064	-0.26849023583812	-0.39084836566564	-0.242970887828688
SCO0238	NA	A	0.0300106448326796	0.196397348899511	0.0537331290302125	-0.455916660884924	0.120182558907967	-0.266580797585	0.559916379805397	-0.0129641647839205	-0.595991625269556	0.262237701060853	0.0779659372774999	0.279202598344471	-0.0527026018884165	0.00336155496679824	0.302111551296782	-0.26228561178503	-0.200139377938183	-0.122103119210774	-0.0858971287145271	0.169461683638158
SCO3176	NA	A	0.429085007820433	-0.133122332788447	-0.594207137423143	0.120884048861996	-0.0995170677599302	-0.466029231558256	0.160816339102629	0.252920887202066	-0.255062684591832	0.333269474183397	0.176279827472843	0.150897948687321	0.130334594562393	0.0928407813742631	0.294652989323704	-0.380804215305937	-0.10239743671331	-0.133461531914025	-0.0485283260482505	0.0711480655120824
SCO4022	NA	A	0.177213604092504	0.0138490847571964	-0.166786848965815	-0.255329054914988	-0.113878435905159	-0.472174583835947	0.15429117025985	0.424262353260145	0.146166736624119	0.649254059507699	0.139144451841635	-0.0466393101754239	0.0722126184182814	-0.182713586671097	0.382142479311534	-0.130210557108355	-0.0825489134388178	-0.252819417864031	-0.200906801071614	-0.254529048121715
SCO5928	NA	A	0.453118076281483	0.180661599150743	-0.227452589270486	-0.523143818684885	-0.12558361115877	-0.255767193279022	0.246283508696565	-0.0443151713165748	0.241538251280667	0.203829104087191	0.101534226319024	0.500452776283944	0.220736904451683	0.13279155051419	-0.0376237393495629	-0.240456470282305	-0.250142077962207	-0.241879638610309	-0.0349257483508703	-0.299655938800495
SCO0021	NA	A	0.399926050333709	0.177311294753771	0.0448438116797085	-0.0340177754804882	-0.0101984735614895	-0.507210505078374	-0.0152909471495764	0.226871569339242	-0.113724088637449	-0.288081050608366	0.437875150634274	0.377913743290613	0.221508749764557	-0.186703920579458	-0.249048682454194	-0.365841498786474	0.0389842673533423	-0.215393730790338	-0.235595932125158	0.295871968102149
SCO4445	NA	A	0.398738276039168	0.325435422464132	0.0699468488984958	-0.396335310887476	-0.0828139591798225	-0.21647347951947	-0.133344704482089	-0.0038147336183747	-0.402610499350063	0.215467807376453	0.340977144764213	0.451837132953521	0.302908454725907	-0.175376875387871	0.0158469152363989	0.0950034749274766	-0.26496365881438	-0.354451905783441	-0.203683227752737	0.017706877389958
SCO6736	NA	A	-0.189734153127412	-0.0397110804756742	-0.247548680857125	-0.0438149468615485	-0.312078451999927	-0.0692254594774835	-0.0567500947849511	0.00557424911208493	0.413069634479184	0.0334143854633897	0.56289970575213	0.555985193965315	-0.264617782949287	-0.139814178311545	0.3403182929952	0.0425405204603675	-0.0306410449327208	-0.0404519895308915	-0.110538128915368	-0.408875990003736
SCO3273	NA	A	0.0572382616105953	0.467198179936203	0.324599318334879	0.0201294039371058	-0.116700477763472	-0.419622921249448	-0.203510430979303	0.177428336892191	0.277092729734651	-0.163408571294247	-0.215005606072887	-0.143577326943856	-0.116025124003978	-0.396591826548434	0.233879840659061	-0.000925135598194515	-0.213833757539533	0.101493616075182	-0.220133764704519	0.550275255517997
SCO7475	NA	A	0.105302285832821	-0.252033149975282	-0.305504074841651	-0.502028329500051	-0.0740504910898623	-0.348954802449085	-0.088592403194256	0.239166162785018	-0.370943585122082	0.265658008876913	0.218625734704207	0.206644679905228	0.375676028935728	0.362792205302568	0.190472743640224	0.270089049533667	-0.0426363919276516	0.142264726616092	-0.216589320259297	-0.175359077773246
3240020	NA	A	0.276314182757549	-0.104595804006401	0.115558935018512	0.0829200666941929	0.129609181498379	0.227560352768212	0.581520797885991	0.356232858815469	-0.176264061740099	0.228254109560755	-0.153694644070256	-0.135877303096979	-0.148308688233392	0.0763106328529002	-0.325801651191142	-0.0558928168099868	-0.0630563669490041	0.0495589306214725	-0.387020792792271	-0.573327919583892
SCO5324	NA	A	0.411462439019675	0.319869380001785	-0.0536590498749399	-0.165944991281876	0.0230644283908634	0.283651941105569	0.167543583643129	0.0836436086244272	0.221678005450033	0.0359900136950966	0.357898258051393	0.164837016130753	0.298083661272503	-0.210573587443881	-0.309951578271764	-0.340918335076	-0.323342964776778	-0.321373961152487	-0.29928681299991	-0.342671054507596
SCO2847	NA	A	0.217804595951562	-0.243157287836884	-0.163264032512503	-0.0166621045486539	-0.468107137952472	-0.0842396521052531	-0.115153061492419	-0.149798408626286	-0.0620518334663744	0.415282209753994	0.264483189193	0.392794320759653	0.0664316084157663	0.155943928719449	0.461259355242285	-0.0586854330380135	0.139090895462668	-0.360905570074341	-0.436757928415419	0.0456923465702417
SCO5973	NA	A	-0.223384522222997	-0.257552433483641	-0.351372591876657	-0.171453900792554	0.0386929951657453	-0.26787430426376	0.0814036261546767	0.107641276642141	-0.296829169507055	0.355722417244037	-0.0400512143139276	0.543193456768625	0.213239561263679	0.292234623273871	0.495263365973538	0.101219093281105	-0.0161362235105573	-0.213925757572313	-0.187453629101006	-0.202576669122949
SCO0259	NA	A	0.429881065918662	0.277138108588238	0.191558306677616	-0.114351132493806	-0.180158955665276	-0.574530682205741	0.119530468853894	0.0151372944355588	-0.426747221676164	0.130050609556894	0.392193108202853	0.093874020043641	0.235178600333743	-0.0844411303407862	0.121717671381319	-0.0411326167360797	-0.0412361668127024	-0.00952762609696878	-0.498342916103647	-0.0357908058612462
SCO7340	NA	A	0.240751475264068	0.381324763864909	-0.113621956659092	-0.00344276415173317	-0.0207890000122744	-0.110366899547032	-0.100957201003604	0.266502824172855	-0.453799192484175	0.00560339470812199	0.128075018465751	0.17793812650982	0.462340676026352	-0.508170389298749	-0.229745634367275	0.151147626853017	-0.445195056506463	-0.0864994658972384	0.0221314376591146	0.236772216403631
SCO5496	NA	A	-0.0886347975535688	-0.0666419557658551	0.0307091139357829	-0.209727541176723	-0.309372019119243	-0.377271380785773	0.120337683905377	-0.170827766326199	0.269330223784205	0.378180813235752	-0.425072737007679	0.211536337527239	0.641170461324025	0.208731714124347	0.170764969977192	0.0161118077451721	-0.24966041099472	-0.0300508470458341	-0.198387690278316	0.0787740204948166
SCO0966	NA	A	0.134766623689773	-0.31837614670159	0.0698545946098845	0.0641268943956268	-0.198735567352693	-0.344530317316026	0.387545549049842	0.488071055936379	0.0754999395098646	0.261284865766793	-0.0184348155517513	0.0931942928984246	0.390608171849381	-0.0137036876285475	0.0691450241161438	-0.272665009542351	-0.207109391464418	-0.423632398055017	-0.37279772821539	0.135888050005669
SCO4830	NA	A	0.427042354072059	0.0824918736358107	-0.351829104922388	-0.228991661357457	-0.155217848644941	-0.175223624707066	0.055877231568368	0.112512910568463	-0.433211893037372	0.225816044710271	0.389986996597835	0.366712743681962	0.0965292988854884	0.132529399437825	-0.0962547206237492	-0.0457046374860022	0.280704887174858	-0.0675937556636945	-0.528042532445754	-0.0881339614445162
SCO2400	NA	A	0.23856107459448	-0.303656013566565	-0.307575055877659	-0.0372023024116064	-0.0964997891537285	-0.283255736492979	0.355838820950267	0.159952210207423	0.270051620421411	0.54704237047739	0.100369840406059	0.0910715658930878	0.180171507122838	-0.299070209742906	-0.122423615386105	-0.232982757032401	-0.00434475718336058	0.161433673835715	0.0852372990637555	-0.502719746125116
SCO6972	NA	A	0.381433446517594	0.227371634854529	-0.524900634868524	-0.28374449236821	-0.0395524034620731	0.12805472435243	0.307139811117391	-0.108612236910741	-0.0308944141028817	0.297900193037377	-0.285619871556521	0.291323219291004	-0.0909683997196367	0.175497496635258	0.289266197498899	0.0710633983610731	0.037344652580203	-0.152901841323856	-0.225665278653584	-0.463535201279733
SCO4666	NA	A	0.164710497336844	-0.0821865104993407	-0.277698757540527	-0.363505118462357	-0.322807393849905	-0.475378030122525	0.395401878539312	0.464516316179101	0.125630468742032	0.212604388882569	0.0672366439480399	0.358030006973425	-0.000451546959454596	-0.0855467677369592	-0.0303756106643094	0.30251659891365	0.0640125400205844	-0.0642558939702658	-0.204570866046194	-0.247882843683717
SCO5691	NA	A	0.381608136956591	0.469037719347679	0.161169945238817	-0.310280517788258	-0.128294973346687	-0.023042913409729	0.00764660481809631	0.180301091057018	-0.176925623156343	0.0571632073812207	0.197390944605123	0.316203940855386	0.033782010857772	0.192223654122138	-0.207686030761876	-0.32369652239456	-0.0161043500844236	-0.649882769132764	-0.164677048563623	0.00406349339842293
SCO2443	NA	A	0.404247552998991	0.255933780408721	0.288853942507104	-0.0241671002853732	-0.0999888183521094	-0.405036948242135	0.0991651839449186	0.0954097415953723	-0.240863901183304	0.234153389639052	-0.200209448722674	0.318058960154487	0.0982102344637652	0.0659913370990859	0.139483660444081	-0.0511926929915938	0.147480544029256	-0.150486612385287	-0.596978378997186	-0.378064426125172
SCO2796	NA	A	0.563488750978823	0.266336432780062	-0.264947359042468	0.0952672155805545	0.0186679079585419	-0.140365837276875	0.0361424616156021	0.182322683422409	-0.151632158416204	0.37036087488945	0.284443460111522	0.407087185690253	-0.203227403951993	-0.13310105731256	-0.121388337401574	-0.297108303654967	-0.116259637243539	-0.280675174378143	-0.357758261589657	-0.157653442759234
SCO5824	NA	A	0.431103488773944	0.237013825803417	-0.00982010060007443	-0.284643209812883	0.034524983941902	-0.409215316121616	0.236726766280561	0.361690491076127	-0.237141904098007	0.210143554069736	0.244741326812822	0.262216914009115	0.0442188877132503	-0.0785546731283111	0.0234229410641704	-0.10178300714235	-0.0781911304710921	-0.0437794495331556	-0.269364637439605	-0.573309751197947
SCO4427	NA	A	0.201698384361915	0.111898583960781	-0.248647130143349	-0.183731175484183	-0.0784785100947958	-0.421001743223776	0.194194440161822	0.357998718025185	0.465062546553868	0.356172343528198	0.250846841322733	0.0169489614907707	0.262018201802245	-0.125309463005094	-0.132677261178667	-0.426219382294204	-0.147528738187579	-0.0064039097354609	-0.116616291681936	-0.330225416178474
SCO3690	NA	A	-0.0508501207382497	0.0423942267256421	-0.557850689034904	-0.21518075867625	-0.0575562178886178	-0.447209168947637	0.222496280513961	0.383932288973981	0.283565940124219	0.331846302451644	0.214954796524051	0.275864349941125	0.182760041720503	-0.023081324435632	0.0891895138730576	-0.0658143099856838	-0.0279726931162316	-0.222851676903596	-0.397194358898997	0.038557577777611
SCO5930	NA	A	0.42040402152191	-0.0470148578232363	-0.315828640380251	-0.351192950823724	-0.0981593675589663	-0.158638784384459	0.135487404177417	0.255803658127146	-0.145513173176421	0.418586423185932	0.391066292832597	0.319754215240312	0.045511759875609	-0.0636447356867573	0.191039810655865	-0.261892225689928	-0.129306441976524	-0.151758108171201	-0.452544905307393	-0.00215939463792658
SCO6442	NA	A	0.259463239567162	-0.0996102225223887	-0.308397043285014	-0.378062263039718	-0.102354207220403	-0.295147309958458	0.397559755480313	0.330834954486114	-0.22705169147421	0.379979408629913	-0.030145486969301	0.10512444476526	0.560633582834474	-0.163326869988042	-0.0063986854610294	0.00167198217864395	-0.0318021486779119	0.0288099267963164	-0.266332068313562	-0.155449297828158
SCO4118	NA	A	0.177490882335633	-0.481341159852356	-0.470072347484794	-0.124078872011938	-0.148254348669787	0.3280329410784	-0.114404513443262	0.225209636582866	0.312047196468882	0.126089664719783	0.2726721748785	-0.00436994164445093	0.0460233780274293	-0.135349310915012	0.327548879561791	0.0123568498159585	0.0919082980558654	0.144628352720777	-0.527625401040039	-0.0585123591842431
SCO0740	NA	A	0.507815347341063	0.194030320601918	-0.17183971148851	-0.0821323221914882	-0.384080575550154	-0.398593315140388	-0.179431685351667	0.202385035407505	-0.404200387399405	-0.048542387251393	0.110601865730707	0.222524722251037	0.07401444626786	-0.39791392098001	0.279624115517371	-0.0269887537972977	0.15825945625906	0.284772791419332	-0.0896917585263255	0.149386716880779
SCO0838	NA	A	0.247809665173215	-0.344449349682868	0.0863475338363529	-0.0132319848848728	-0.653324770627012	0.00509976430066583	0.0744536447762034	-0.589830318879423	0.0235516213752072	0.0780453426431165	-0.107274104204804	0.112186714813045	0.156704665935353	0.191212857511235	0.0137447869260041	0.336884914710146	0.0435076224398805	0.374972389735485	-0.0283264791337916	-0.00808451676313449
SCO4378	NA	A	0.288953236077546	0.0402538711758096	0.0134972238869788	-0.314828805228433	0.0192845060747613	-0.0854528147267424	0.378244643469326	0.190498163363163	-0.648334359234008	0.292527816627614	-0.00180311313077341	0.28704918388818	0.221587433797813	-0.114431092161981	-0.0738162193282954	0.15557106608296	0.168014288782734	-0.286809536200626	-0.183009801829137	-0.346995691386888
SCO4696	NA	A	0.0562596657501251	0.0855432369675699	0.000516215082554616	-0.268002811334866	0.353895121524403	-0.318160447597884	0.379012134670916	0.418985844182252	0.434267128147938	-0.0658336153928998	0.0772458082839074	-0.0913685790562613	-0.260877978789526	-0.196740521236729	-0.0937201358202469	-0.469794064937687	0.017638085204942	0.126784730278163	-0.324900029456175	0.139250213529508
SCO3029	NA	A	0.237612807460403	0.105818782303914	-0.217001337312396	-0.295409071860787	-0.349839461871496	-0.128171087259887	0.365675648621889	0.419005532520399	0.0164103106072691	0.293977917136177	0.315134061621403	0.303846943983251	0.0617502355524588	-0.207308879478419	0.122134755563642	-0.245711549986095	-0.034163471673623	-0.263737915713116	-0.429377734121744	-0.0706464860932423
SCO0738	NA	A	0.477712881880695	-0.0132195699917217	-0.43912718354524	-0.146788783980126	-0.0368774485341272	-0.356426839168337	0.158256693274343	0.29889406129879	0.24356770201832	0.144706914119692	0.00549419537312179	0.0739582379043973	0.264090438055376	-0.371576038608293	0.271386162127948	0.121836229714325	0.123039036536472	-0.221050784016487	-0.303099861899183	-0.294776042559966
3240017	NA	A	0.119950861824712	-0.021910162575292	0.0834675113539003	0.00820732502503674	-0.0841696934125071	0.375599748941701	-0.153596147275435	-0.169136118621969	-0.515232123024917	0.50577861429487	-0.0585360956539738	0.238012500772923	0.0510876000742631	-0.182671248704617	-0.0643199189129469	0.024250279710758	-0.0184285565091908	-0.474203350927002	0.47154282975756	-0.135693856137884
SCO3738	NA	A	-0.110229503162539	0.109295375828734	-0.107649971784477	-0.0966174278317424	-0.0485184476774225	-0.279492121110825	0.0932480163899145	0.0746279606217153	0.0544316485604328	-0.0757372344166136	0.0110028261123616	0.411830650504076	0.199081905853204	0.284578183372707	0.252115416086667	0.0358102587996816	-0.0786448172364889	0.301317765960851	-0.808644443150985	-0.221806041719251
SCO4262	NA	A	0.361589204570242	0.104399368514203	-0.558172803354318	0.337282081559619	0.048621943267122	-0.148936896365301	0.206354305459457	0.348779020956403	-0.132370913373792	-0.203068966253908	0.369016767519985	0.185643117446301	-0.410115335972039	0.0532854256602024	-0.0758075783394485	-0.0184486827745225	0.069863558438616	-0.0200563253690902	-0.269597457429592	-0.248259834160138
SCO3305	NA	A	0.382931239196594	0.329386831536045	0.116669763960398	-0.0377210977170059	0.00612631105075545	-0.548430391672272	0.0478879873049385	0.194113170863705	-0.263963918044932	0.0768437590849889	0.465946727024511	0.148845583222996	0.142029584912903	0.0810870161195067	-0.144765874386419	-0.265075771763359	0.00107449777064295	-0.259159229594307	-0.429416922724206	-0.044409266145486
SCO2008	NA	A	0.644066456511429	0.265284623067382	-0.0503823038920013	0.0763347474160545	-0.183000453368311	-0.050068722713382	-0.336283726275954	-0.092439571876775	0.114562574101859	0.187691595234059	0.262754368317271	-0.213056520410985	0.158151495066484	-0.481542908675297	-0.0668050944415164	-0.387541685107467	-0.116828326453015	-0.0410667129102293	0.205431884382566	0.104738282027837
SCO1933	NA	A	0.367312002097409	0.00321421868360883	-0.217352811590689	-0.225214228677092	-0.468238768474559	0.179058744416368	-0.363791537210512	-0.0882181668723918	0.199206966810338	-0.124687865521881	0.258878014395906	0.315362104231579	-0.185887681891899	0.143924430661456	0.43234280909604	-0.107639551762599	-0.0829350632500585	0.287265830936744	-0.323478096278651	0.000878650200881737
SCO5670	NA	A	-0.115250637437914	0.249739801684855	-0.236550282484447	0.11322668040356	0.01063535755139	-0.121675089707801	0.295278744517635	0.0434944698555428	0.0956826612073405	0.357112089833678	0.223843917135421	0.030267660061424	0.363349984825147	-0.169037496854402	0.185119363218543	-0.647428027580985	-0.0395074047467259	0.0130217523483673	-0.439454160262365	-0.21186938356826
SCO6309	NA	A	0.213544190202029	0.468637214131234	-0.138326610133147	-0.21102350956344	-0.490373570895523	-0.213506372388618	0.166162443591226	0.0225114415848791	-0.105093239655676	-0.0571772171242706	0.22158887680469	0.551647490658485	0.3322419147679	-0.128442611921471	-0.108464597599824	-0.288420324426126	-0.0282079175314613	-0.233094149718428	-0.00315957331304584	0.0289561225305903
SCO7660	NA	A	-0.113670505070032	-0.367797658715889	-0.0904826058199988	-0.0595118717865901	-0.172103513411231	0.337267746462653	0.408839660779124	0.163374739049387	-0.209327986757559	0.0298933093853062	-0.0380302235212464	0.158132903283593	0.532814950890814	-0.167905365048746	0.0463806842358054	-0.0621659327604609	0.186451542569851	-0.550291426684279	-0.194523791272381	0.16265534419188
SCO3296	NA	A	0.287505966121028	0.0104539402721824	-0.648070990196178	-0.125660277993251	-0.324956413276178	-0.209033077195333	0.185960757364678	0.18916913867542	-0.110839641386274	0.267556989666334	0.188494807200214	0.124233083671307	0.267690735633528	0.17331197523579	0.347188861243223	-0.235867785613067	-0.135675547123114	-0.237388584071567	-0.169836673645076	0.155762735416334
SCO6297	NA	A	0.145874306313502	-0.667770411805285	0.106598723474075	-0.0651245573231027	-0.268033750183509	-0.1198046274647	0.140049328839916	-0.135133093848304	0.108015016453173	0.593012317271114	0.340629353306901	-0.202109995227833	0.083262318407352	0.0179122075815961	0.197860545545516	0.140308434858297	-0.178764007367918	-0.139496759874214	-0.157876584899706	0.0605912359431309
SCO4171	NA	A	0.129842396282571	-0.214059582086152	-0.520470718612966	0.236623740915518	-0.244397182546831	0.0986143479344035	-0.0180852368070439	0.0506049002611597	-0.182919800395354	-0.042520153940111	0.507103473781162	0.253186663566865	-0.063519946128836	0.220033227189366	0.300934855080808	-0.17045213825841	0.209022773960842	0.117820300434083	-0.317149223203532	-0.350212697427538
SCO1703	NA	A	0.169025013169467	-0.376686048567174	-0.431539195088457	-0.245949731757464	-0.15378319329138	-0.0284201576669407	0.312139812835845	0.230606612950771	0.250641291060061	-0.310717487741024	0.235340309981107	0.0942277507793332	0.122875656744125	-0.101469463886193	0.353493975864405	0.0594021340497597	0.0368701084223331	-0.44087099560525	-0.0843064246100431	0.309120032356717
SCO0624	NA	A	0.385466272277039	0.268712326208136	-0.175615591831153	-0.339927034951042	-0.02001989492483	-0.401830692315801	0.233378776251699	0.393877564421849	-0.443920297686389	-0.112042515896268	0.11756659014026	0.140115937921748	0.163554621765497	-0.187837333430717	0.256577661846683	0.0190183479633224	-0.0583710955814019	-0.0019755637126273	-0.367496377692221	0.130768299226219
SCO0696	NA	A	-0.102296637249784	-0.415827702359683	0.196139213900708	-0.321686206626854	-0.0429314729464716	-0.703075830326265	0.0513640062764102	0.137582996499518	0.0901691752471943	0.333355067866363	0.426139067263809	-0.0161624078847438	0.162005396738409	-0.0936547934759304	0.0322358430271961	0.0415426680348912	-0.12916930122213	-0.0102059886990793	0.180199058446363	0.184277847490081
SCO6465	NA	A	0.322970271774732	-0.0714558988243037	-0.103283877269316	-0.248777611980843	-0.122192126946254	-0.295055568615417	0.149158752162197	0.122754330380575	0.183973248813438	0.168253850112698	0.273702167508677	0.125795051714992	0.109894676894413	0.263935519864889	0.271665407898284	-0.0806847072197545	-0.150241527838288	0.134001024432478	-0.400263355364409	-0.654149627498788
SCO5949	NA	A	-0.0117137105816805	0.22306296131366	0.117628491500418	0.00128586974160161	0.184751291839385	-0.330717266651891	-0.185167375754646	0.0818458202342853	-0.286487861524467	0.0525491380180805	0.331561215767088	0.371803472941754	0.571809498639511	0.159562030682173	-0.0689434186378284	-0.202551098396539	-0.354320184088742	-0.281726970585682	-0.116665521323819	-0.257566383132659
SCO3433	NA	A	0.546359484569567	0.0513859502632701	-0.222381122723468	0.106161595467007	0.133999055003366	-0.194318961914855	-0.169882941251084	0.114769257492486	-0.0933707223345701	-0.0869928879056441	0.0154122966371704	-0.0107646062297677	0.12012975415549	0.0573593267159276	0.554238590457107	-0.238761319101639	0.0578274781345107	0.0161664510737016	-0.617641353183244	-0.13969532532533
SCO2883	NA	A	0.0172490425968741	0.496692935809853	0.199324374065241	0.123518508671007	-0.177425764816032	-0.32331556216162	-0.0292415282659872	0.341457560535988	0.486428631120233	0.118220142378753	-0.0632517981919003	-0.249245414205305	-0.136137224937484	-0.476926516314824	-0.0431850883895164	-0.123833478809518	-0.248127703575201	0.0582853069799869	0.183915008582363	-0.154401431072909
SCO4084	NA	A	0.0790226192912304	-0.170976254286725	-0.143216086103496	-0.224459619572192	-0.425511189002431	-0.477902744099659	0.257510256777404	0.386390001177551	0.0666674487268963	0.193875645442899	0.345205159530793	-0.0658451010853369	-0.0983920263670282	-0.00599131523674279	0.421904462689371	0.0142127788397404	0.0396309871944527	0.166281426202205	0.0155666915220189	-0.373973141640951
SCO3912	NA	A	-0.103310433949528	-0.0941268750174031	-0.266191609116239	0.0288229066965844	0.202695980670262	-0.107406265159038	0.301793338132146	0.298245190196743	-0.156236709207014	-0.0509034144212723	0.0813409318389229	0.141649399885341	0.322643744361073	0.132295177912082	0.347898531813777	0.0745327079917271	-0.058447698634204	-0.193010642744499	-0.746001550289392	-0.15628271096007
SCO7474	NA	A	0.305453138888367	-0.160540276273904	-0.114325144877228	-0.134747625627548	0.0905367452778256	0.276060147079574	0.119195175680712	0.699838672614438	-0.0319499070795448	-0.0753182278023781	-0.177947005633675	-0.0202417573338427	-0.449015474461081	-0.00500380731244188	0.164531761873065	-0.231119312990945	-0.255457875342961	-0.0171980823401912	-0.235765359586196	0.253014215247957
SCO7703	NA	A	0.170899952152646	0.0551005254016974	-0.473822458804768	-0.252508378644027	-0.159640775758536	-0.325427744213887	-0.186647511122303	0.0530809435552764	0.136792022809465	0.384845944212415	-0.0738328507775623	-0.146884105417922	0.337080355422333	-0.324165395681465	0.175805863205284	0.201292312008819	0.0931530295677532	-0.260863402946651	0.209126638681206	0.386615036350225
SCO4167	NA	A	0.320509620302413	0.392565030405606	-0.253664919534569	0.081606990671637	-0.159830527495106	-0.032104896012155	0.251414505625537	0.0359003709834642	-0.187118224626264	0.108940973412675	0.119375462665815	0.0907771257052201	-0.150903540339698	0.280180524021183	0.241833902649537	-0.0465023244992913	0.0615995888491563	-0.393452380149101	-0.113615804423262	-0.647511478212794
SCO3685	NA	A	-0.289628018961315	0.00838119869574117	-0.0922232600189838	-0.11480366238612	-0.353044800323666	0.309225150514075	-0.0457498468608248	0.0417382783322213	0.40569024115184	0.41759666686395	-0.165315515074202	0.47475187162339	-0.0709765915659064	0.145916117927681	-0.264760396331988	0.204633860590255	-0.226937691966091	-0.334726899000312	-0.106010790815987	0.05624408760624
SCO6558	NA	A	0.1747974734074	-0.012647222858345	-0.235272651105326	-0.442408362193557	0.125281857147455	-0.306464316958402	0.24082080315617	0.462583957307888	-0.277317040689318	0.209295293674749	0.293609849159238	0.189353078816699	-0.312139182258715	-0.122060870618238	0.387747146489305	-0.128668674768571	-0.210187888525246	-0.0734536462683959	-0.00190355721918234	0.0390339543043909
SCO0137	NA	A	0.0859447076191127	-0.214821319406907	-0.161769886680586	-0.0642627053141385	0.0820229687799165	-0.255893961583661	0.184886560974308	0.302847737152919	0.125547039473288	-0.0571492651821304	-0.0454486645602632	0.147679740660594	0.13216658227458	-0.309060459971578	0.474538976969162	-0.423081050354245	-0.0700818720241005	-0.424731958860146	0.0350863254341673	0.455580504599704
SCO0826	NA	A	0.296453338089024	-0.0127979041267308	-0.189099354225212	0.355295581853683	-0.252126112417069	-0.327444203103468	-0.365042799822259	-0.119501015931025	-0.371044968432254	0.174587583757935	0.114887896231552	0.264781157153442	0.230411112425501	-0.0474897922467639	0.179025279818903	-0.24923724117487	-0.0190275057376317	0.304268823470565	-0.275662857741177	0.308762982157853
SCO3722	NA	A	0.237955747304181	-0.118059919745969	-0.172864457956116	-0.233789057448733	-0.55897996833928	-0.10764680097249	0.0908599539845549	0.108974151486314	0.462760275354324	0.100843592383573	0.43394625832197	-0.00132896911852187	-0.0725797676899615	0.170470415734002	0.149167806666331	-0.298997913016285	-0.0392880601151147	0.259801120779362	-0.308775726247196	-0.102468681364943
SCO2944	NA	A	0.0323851984523302	0.00255541227897282	0.0874706824863458	0.0482599593308417	0.111859769764596	-0.70955387931728	0.178374990917926	0.220257912073305	-0.108347191885207	0.259822631803969	0.0760275707166991	0.0807728236226293	0.41148385021362	0.0100308999400474	0.342260889277354	-0.255445735087521	-0.0992022235475698	-0.214329967291424	-0.319692514287138	-0.154991079462495
SCO3297	NA	A	0.0554078049525728	-0.284443112756209	0.19217921642952	-0.178907269036171	0.461096887518197	-0.286332575965202	-0.119906297432095	0.382024846410176	-0.363508241015972	0.213472980598459	0.0770878223199269	0.168939963971634	0.226366165476804	-0.0581301704102426	0.166783058968217	0.269885499076881	-0.33943606202544	-0.142820627229049	-0.111919198174061	-0.327840691677943
SCO7349	NA	A	-0.142332886864816	0.512349162371115	-0.142332886864816	-0.142332886864816	-0.142332886864816	-0.142332886864816	0.380055071889775	0.464481040594509	-0.142332886864816	0.363856906824184	-0.142332886864816	-0.142332886864816	-0.142332886864816	-0.142332886864816	0.414251121292653	-0.142332886864816	-0.142332886864816	-0.142332886864816	-0.142332886864816	-0.142332886864816
SCO1259	NA	A	0.402627312292194	-0.198532099805365	-0.217528790109673	-0.39447734893054	-0.190623179120643	-0.0400948985545753	0.206819979199177	0.0661936635706319	-0.289187169669211	0.192964606392075	0.228999441770201	0.568226392383583	0.0879140126687961	-0.145826185607541	0.26328113938009	2.71245422143185e-05	-0.0246729541514481	-0.362266522311725	-0.110199946508317	-0.0436445774299268
SCO0621	NA	A	0.179579525061749	-0.284981991310243	-0.174545300649137	-0.199124475422176	-0.261028808881046	-0.130336425126023	0.133887497405655	0.460230856758895	-0.013008370118701	0.168889400745329	-0.0117972318975352	-0.0234742208247093	0.128151369271977	-0.169273336803375	0.684589664219937	-0.269702090537273	0.0779453177549948	-0.0197244871593534	-0.321783338701966	0.0455064462129997
SCO5304	NA	A	0.0485640443091107	0.0123313084844805	-0.324584248667187	-0.25151765782424	0.0332195877074093	-0.262663183621259	0.452496929591116	0.388349925186111	-0.0926553342314764	0.416721788389757	0.307165297260745	0.0401808636761807	-0.185553593727497	0.223847099656377	0.119288787697669	-0.0692960945947865	-0.0108514604501586	-0.297694840659865	-0.331745962197582	-0.215603255984907
SCO2201	NA	A	0.131051042474682	0.0859554889273575	0.0319150154973844	-0.545353633113784	-0.39755461802691	-0.226104861524735	-0.135006784468326	0.161116570795463	0.35842192564946	-0.310187536015864	0.103179643490486	0.0307471835744746	0.320623792667575	-0.308162627848521	-0.0562402056074944	0.0684484175089652	-0.0683806152935986	0.325105036539397	0.182731458553985	0.247695306220002
SCO6038	NA	A	0.000575316885071953	-0.0485272283321021	-0.16850585400339	-0.290334300874026	-0.0610755851449896	-0.0871587728416583	0.32792755145589	0.210103101907034	-0.137692748108895	0.305760917856443	0.497749436922765	0.201068739825093	0.376910174415641	0.154605577225797	-0.192348699795668	-0.447838018266155	-0.242043601350003	-0.11608427730248	-0.0220632679345183	-0.261028462539849
SCO4980	NA	A	0.278112717743766	0.07823754410652	-0.201815068608344	-0.0555253869989456	-0.47894898772631	-0.633375281677683	0.124343376905889	0.25304129177414	0.0383747802581103	0.126974953963396	0.293996571107	0.245471435018431	0.335020523651712	-0.00952467781720445	0.00984586385655462	-0.281012095073336	-0.00740439009077232	-0.0365969712166456	-0.147109096875366	0.067892897699088
SCO1036	NA	A	0.426824803643977	0.0659882555569873	0.0128900697189787	-0.398005925528685	0.0511666446084778	-0.430115403946309	0.13416433571638	0.218579540378134	-0.211206207726078	0.25405924543405	0.168400374681101	0.208233767968262	0.0193667659098489	-0.192712397848493	0.0573578368440328	-0.100916947127338	0.328810672628064	0.0958245256342454	-0.250672055300804	-0.458037901244829
SCO5276	NA	A	-0.315462856752795	0.158313153886288	-0.448180828769899	-0.173898605503296	-0.329108604208908	0.00352145647368918	0.24181434918459	0.186974347577566	0.539295092648643	0.361422452273044	0.00769321463268824	-0.185570929135943	0.226999588773896	0.171339228720092	0.185440021034846	-0.106708606674418	-0.131826889413697	-0.108480613281171	-0.0684059661739211	-0.215169005291296
SCO6110	NA	A	-0.162290935868489	-0.0391159006921419	-0.371450380086818	-0.217514228650456	0.199040894077331	-0.15110713934406	0.125312821566672	0.341792043769012	0.0773117975413661	0.285738682920578	0.0466702312188452	0.221538685966349	0.154497433336328	0.201957637373361	-0.379770304289357	-0.200176868226969	0.52500651578221	-0.200873158265365	-0.248508909604652	-0.208058918523743
SCO7712	NA	A	0.446914666115625	0.108132661465004	-0.0595391899050943	-0.25760058745467	-0.139733018768778	-0.508206479117867	-0.34010975577088	0.0880820571365462	-0.381876737750086	-0.0759243663019671	0.225272358543021	0.051572653703488	0.235900666645488	-0.196446711126138	0.28383851258999	-0.101747236763611	0.211088842727489	0.132962761171231	0.279118906399681	-0.00170000353846866
SCO6496	NA	A	0.143084477672311	-0.060551154773705	-0.122176610219623	-0.586387585370901	-0.155689536999724	-0.177763222212298	0.261175497561683	0.14535260536029	-0.102320719740709	0.475103033937901	0.0823761957198308	0.0703788557768872	0.433013797327152	-0.0583572556196457	-0.0491542192768046	-0.0238644813819071	0.338225158815472	-0.23032242405933	-0.156897936860823	-0.225224475656059
SCO1897	NA	A	0.139236230373454	0.16611187174149	-0.442120651878288	-0.556728326276222	0.00363629418694034	-0.0611807801417996	0.119005498885776	-0.04706546690457	0.0381686347711598	0.01353460702612	0.446900611761296	0.14091099299602	0.178967119985933	-0.210106126740299	0.327304687521434	0.318411795584659	0.0469774297797394	-0.177738761057782	-0.197259332070659	-0.246966329544398
SCO6707	NA	A	0.258474356457805	0.144260029472575	0.0803601140261696	-0.341809857224191	0.00199113261396411	-0.62960088549663	0.288644036512919	0.371079415705724	0.103144879830556	0.0408370744151796	0.169584739731969	-0.0638342860816028	0.127694360323945	0.123877503651049	0.0319715897163251	-0.0211633476470188	0.150087628032196	-0.262401762131659	-0.131487227421855	-0.44170949448742
SCO4957	NA	A	0.418186332983859	-0.125446128272849	-0.477982936580045	-0.285502067055435	-0.249218966238271	-0.460057010762423	-0.139834155604296	0.0135532378552039	0.192101443743338	0.109259905254164	0.122439001233089	0.192917212543231	0.0112732865634193	0.0459662626304631	0.368797175287161	0.169515138033078	0.282372128055803	0.104809215720906	-0.223685851737049	-0.0694632236533455
SCO2651	NA	A	0.127169456753664	0.105312711037241	-0.322688122227317	0.0199062289084013	-0.162385006162671	-0.512615043149643	0.235802320416381	0.152175784891088	-0.510044321427811	0.0343800007344099	0.167635804083532	-0.0982801006600851	0.306602207393441	-0.110051296071649	0.516247273752034	0.0193888287860817	-0.0427672942110733	0.157866760436927	-0.0825530757724398	-0.00110311751051118
SCO7328	NA	A	0.03016526190043	0.258505944107801	-0.134341252597331	-0.191708744547694	-0.189924904535365	-0.13094226061753	0.356435357115583	0.221889000429228	-0.107846239317295	0.0502342530652111	0.409649485478996	-0.0695330585670355	-0.044067264954593	-0.392353590740576	-0.130584271748183	0.202467615539021	0.0143806547997962	0.224547880657737	0.215349233444139	-0.592323098912343
SCO2010	NA	A	0.2091576722906	0.0141968101939556	-0.281892230546687	-0.0456464554308456	-0.469152387383232	0.147528943978954	-0.29962367120598	0.110197798810181	0.206660169370157	0.224668722399386	0.272393266577868	-0.253365797798119	0.22296398507943	-0.209585543836328	-0.0168164872099745	-0.498719533407783	0.082833000847891	0.0508350058261047	0.214616643934571	0.318750087509854
SCO3987	NA	A	-0.0573234862110845	0.47394575102575	0.215542663734107	0.0784109568692237	-0.0281868104029028	-0.188850880677345	0.133144676838489	0.153444477332126	-0.133652926227751	0.0506434695331612	0.16939491704754	0.0709844467415199	0.172859857824162	0.0653425486236161	0.188331217557706	-0.470986426243704	-0.43428008560068	-0.247138976608718	-0.440834931634948	0.229209540479732
SCO4102	NA	A	-0.181090944488895	-0.0393815762326817	-0.12417241741605	-0.469432728332644	-0.091020194296539	-0.145717939779063	0.292468181074571	0.305860098983461	-0.0368632471338248	0.233517344098078	-0.0231747361830135	0.279209637649799	0.19967602723436	-0.170658961861717	0.603622406789488	-0.192228500939197	0.0403156368866666	-0.311997641055976	-0.0442427322493648	-0.124687712747458
SCO6051	NA	A	0.167595374534232	-0.194815216403171	-0.150646437836828	-0.0195655571111528	-0.272039703653264	-0.26085290117564	0.112273103735797	0.345129968207964	0.0192599779592988	0.00729759245641048	0.31610688507383	0.405330138613865	0.328921726970626	-0.140972279245974	0.178393399608936	0.160969027607891	0.00249314709300896	-0.181529477800372	-0.497084438804906	-0.326264329830552
SCO1648	NA	A	0.0432181915016523	0.196985508288606	0.292554523695865	0.0635466749852052	-0.161117844800932	-0.398656479494974	-0.419606152218581	-0.233058755465885	0.414747205706523	0.197860606811111	-0.00358128367107646	0.0213736738314161	0.106002373036294	-0.169651766321054	0.0852896623190782	-0.39819330496239	-0.136921014761957	-0.102219276101975	0.192362585898271	0.409064871724799
SCO3042	NA	A	0.228678598861324	0.0874587710531438	-0.172925213822974	-0.277126514658708	-0.107995712819734	-0.0442907417640912	0.338420033953761	0.301912415856849	0.185054247566253	0.298635467288119	0.326880402589314	-0.0522037642840338	0.119419402633512	0.0265996705936287	0.0477384835967873	-0.515929971123516	0.0931976689953466	-0.213384252734881	-0.418063080438176	-0.25207591134192
SCO2945	NA	A	0.132576134704036	0.165502658022209	-0.0397687172466261	-0.0943890926360798	0.263863353272009	-0.644129316515815	0.346124503268078	0.426189743856408	-0.10716180278162	0.22736935352394	0.0216423453946373	0.0369843328444612	0.29506878099163	-0.213042412715735	-0.0479294719808845	-0.125119270398647	-0.223446102374958	-0.239788868540203	-0.00649131546438353	-0.174054835222457
SCO4390	NA	A	-0.297640881048605	-0.00694493317411382	-0.157003260476416	-0.678895911520336	-0.0221859112331986	-0.188760642899839	0.176082806919984	0.0192143819114512	0.315676998061221	-0.075856033950561	0.358578937975598	0.402724202134843	-0.0551057561478219	0.0786375252219402	0.17986793879944	-0.10781795492381	0.00117621710413651	0.110629347168066	-0.235467445591509	0.183090375669527
SCO6996	NA	A	0.0748478230508445	0.353707643950502	0.0489956752260845	-0.320028442143676	-0.428363340214459	-0.309368317165145	0.172965418909606	0.0781059429241884	0.304189706280043	0.455836652695892	0.171069560172354	0.325980161564302	0.0599222824095129	-0.145720125969619	-0.143252954764357	0.00722324227891935	-0.200659476785906	-0.0448184147370685	-0.295910805351461	-0.164722232330555
SCO4212	NA	A	0.0643048378201376	-0.217687469946954	-0.0336457621042623	-0.113170434128194	-0.0559627950791493	-0.44690795297252	0.237602494917271	0.473449966424373	-0.00521278155811222	0.186732275781532	0.261593497647357	0.0687217290470694	0.125224202804799	-0.0817553984131054	0.318232830264968	-0.447353191396779	0.0487821167068647	-0.390857486817017	-0.15814102183092	0.166050342832639
SCO1338	NA	A	-0.200644036838936	-0.311074903698342	-0.245021361049422	0.018151937734566	-0.27497935363707	-0.0110699794693143	0.424749109377264	0.411835759691181	0.0828316459762344	-0.0533352405388321	-0.043762147162878	0.243648847545768	0.440467655990433	0.0671167720225838	0.0123956773172487	0.0477056725061835	0.0649196157953487	-0.323730010240396	-0.421886289480901	0.0716806281592817
SCO2394	NA	A	0.27518948727851	-0.22754582265443	-0.129998569795004	-0.134356996564873	-0.329906761041559	-0.205169174330596	0.290907917220141	0.298063648673527	0.349714568030161	0.100520561752528	0.298763732572962	-0.0873545689249564	0.0337570078966272	-0.376431644596081	0.282940657753091	0.162070229683513	0.153136508030474	-0.208448138821205	-0.270089684056698	-0.275762958106132
SCO1070	NA	A	0.317157357071591	-0.315925963855892	-0.0401193734476775	-0.287513598914457	-0.52852928265304	-0.240452120678689	0.449265527756459	0.275604943571224	0.00252603587121358	0.244174285696634	0.137420046005866	-0.115964703145289	0.283485124932885	-0.00273854579263899	-0.0650191665980815	-0.107621214703822	-0.24116514264926	0.161459590800522	0.0727786107384407	0.00117758999401296
SCO2604	NA	A	0.0861873156968613	0.363116432526632	0.186886827411436	0.171152586058338	0.357646346620474	-0.317910655058091	0.255297815312443	0.218529259329612	0.318929135886636	0.175718149652615	-0.00157300581965547	-0.254742157450549	-0.0316689582986265	-0.0737813161627328	-0.332996554617372	-0.400736751694139	-0.192875217209716	-0.086073913883991	-0.303699785337259	-0.137405552962914
SCO4024	NA	A	0.48668008146158	0.133937261182268	-0.067169010751662	-0.273211212518905	-0.200745918452991	-0.369234438121902	0.043901038258253	0.255384948744227	-0.0239664121177232	0.220708555926445	0.349524531191192	0.269771443606285	0.216484406530569	0.141586836346841	-0.0932260972187908	-0.191208710676199	-0.204385894011692	-0.17238425969028	-0.389826935677872	-0.132620214009642
SCO1609	NA	A	0.229438981187222	-0.0729306370795992	-0.277212255235735	-0.423542240535289	0.142730841840249	-0.185042060289913	0.321906340310147	0.0560232078371841	0.0244311341571191	0.080536389852869	0.200472446785561	0.125583653051335	0.0797174452754881	0.114793933105382	0.490180971049899	0.017804946390521	0.0364752730426625	-0.111579752475675	-0.444471509093198	-0.405317109176224
SCO5452	NA	A	0.0811486434008448	-0.522625652767307	-0.209757078875396	-0.0821651547159403	0.142349201780102	-0.306532650862441	0.180583792692317	0.437902353555935	-0.212028321309646	0.289386676604726	0.216852101726085	0.119806661837986	0.127620046643062	0.277222907809356	-0.141466653416564	0.0917177950094317	0.0322627500387389	-0.0953563411256297	0.000193738667618515	-0.42711481669328
SCO5454	NA	A	0.0701555584507461	-0.0790860000929519	-0.436609908077111	-0.306355732781441	0.108314359704853	-0.184256876177715	0.43835742393193	0.392305634373739	-0.295352605709883	0.0842432016183106	0.0162409141073578	0.168496359146984	0.0500865102082024	-0.187293822390101	0.384708272981438	0.274042625189471	-0.0357005717469019	-0.0432123346740945	-0.281685406758939	-0.137397601303896
SCO4172	NA	A	0.356330045696778	-0.3875355491827	-0.231969932161026	0.0576467247922348	0.101722991394679	-0.22605330066146	0.229031860219004	-0.0512560583577661	0.0799488094017069	0.214774011902239	0.210906108060135	0.0530727360761976	-0.0219961966441895	0.177783538482444	0.364263580946236	0.133672681041542	0.0507637974237625	-0.495739387704413	-0.306372389883825	-0.308994070841581
SCO2598	NA	A	-0.0646347512032821	0.166810564959259	-0.335521868056642	-0.222126091614255	-0.281039077884695	0.0782822228234503	-0.0924173465458908	-0.155407151553862	0.00899833729165977	0.200046863682324	0.379400646974135	0.48957313818502	0.34594946119619	-0.375777487512362	0.202543136341918	0.145161760410123	0.030904474934504	-0.102448702778625	-0.130623212792158	-0.287674916856813
SCO4017	NA	A	0.142037382915224	-0.488643925522932	-0.0119415517687016	-0.431354553612898	-0.342665875364717	-0.138514971766138	0.223261948037492	-0.12090938935932	-0.214411490909565	0.0374210342440651	0.190235191275542	0.0252896184704618	0.423159505738937	0.221370225629886	0.185682230402309	0.0617136861629719	0.306020549237136	0.115441341545411	-0.247387853130424	0.0641968977752578
SCO5322	NA	A	0.131747438576532	0.216462468078877	-0.151972996851942	-0.194636428171383	0.0471883980408625	-0.393203682508429	0.61350598931602	-0.0415097028974021	0.219057171760249	0.268590713448492	0.233158428219593	-0.103258474052224	0.0822227138015268	-0.327181135612779	0.0495931229502098	0.144343421852896	-0.130040641962908	-0.130758885623963	-0.32821283220301	-0.205095086161215
SCO4308	NA	A	-0.0309469064672161	0.0269755812786214	-0.432308070356574	0.154974797635959	-0.201846475422013	-0.330246783623754	0.0116497127502853	0.304613585756114	0.0529775344487349	0.0571409397378617	0.0898181676882093	0.237047132503362	0.284517012512313	0.150056730561597	0.361876271704926	-0.0688970315400201	0.0965853348887773	-0.222865213447366	-0.58312770482665	0.0420053842168344
SCO5232	NA	A	-0.0858696959025376	0.205441294442509	0.231608379872217	0.577503379429506	0.235175285249579	-0.166771475115049	0.00225283457988601	0.00145068040229912	-0.0414972022142237	0.197592103859887	-0.383059913708094	-0.537742450297825	-0.0567792000029175	0.0956945044334745	-0.0144657760908151	-0.213360949606551	-0.139559259599298	-0.0580333642266897	-0.117177465130877	0.267598289625523
SCO5821	NA	A	0.253810837527402	0.371354220452357	0.311480991945823	-0.0716568215419571	-0.112731814981941	-0.177879643379984	0.089386700864178	0.249826934719577	-0.361779298015222	0.164171795261268	0.436037250595353	-0.0841648461125359	0.0813620224268456	-0.324920048420231	-0.0392154069107353	-0.0627606056816221	0.0145994999488614	-0.0408379795267431	-0.240178959917462	-0.455904829253232
SCO2441	NA	A	-0.0392083943238009	0.170636446179381	-0.19815420481417	-0.0431202662315884	0.182418145443519	-0.098720831323114	0.232246238854868	0.0794426323085755	-0.48305398644814	0.393678494161349	0.393251058082203	-0.325564765769919	-0.0682592610992705	-0.136785201593109	0.345937850696799	-0.263231863646952	-0.0765651579698636	0.202856504049338	-0.274341867757853	0.00653843120174979
SCO2928	NA	A	0.177777989741852	0.370809829140317	0.0827890395907853	-0.178230073825393	-0.138359794255115	-0.504619950849143	0.391521379634823	0.138454146192609	0.0245312605732737	-0.0957379171512014	0.39888833838014	-0.0256296490107704	-0.0889793958505756	0.0283622906770327	0.079634907203292	-0.435064059282662	-0.042339068123149	-0.0036509577803141	-0.326960599435975	0.146802284430176
SCO3634	NA	A	0.0543673948518588	-0.0841333452138202	-0.209670413344614	-0.516242241711147	-0.0818004719416994	-0.311709054928328	0.424773903198957	0.102520449268616	-0.250042269919068	0.380926720268288	0.182303246136088	0.0713863534654817	0.142737779136192	0.0702804615210386	0.420020453529262	0.0909998807229946	-0.0913743192424576	-0.00369983588719025	-0.188441760476602	-0.203202929433847
SCO1219	NA	A	0.27669852183027	-0.035819289889358	-0.528456750613871	0.100041787463712	0.0509056030746369	-0.384246415813954	0.222021760295969	0.00825216955225572	0.0438009295513229	0.263936719825512	0.424062001217107	-0.0661408423738875	-0.0100794334613223	0.232919560600489	0.286637509612028	-0.165358681268242	-0.110765938899387	-0.166269413503388	-0.0955552542878886	-0.346584542912007
SCO5121	NA	A	0.405512769524779	-0.15563338613623	-0.269607120924545	-0.339944017327947	-0.290174350224742	0.0142816011992513	0.473790375435866	0.339751895005195	-0.472805207954679	0.172018745965807	-0.0382895950819107	-0.0511671727248491	0.0689403675727958	0.0859983742207291	0.169463672860878	0.0621265154985917	0.0273584153276296	0.0401469634708342	-0.218788493771338	-0.0229803519361169
SCO1090	NA	A	-0.180625162064834	0.095421737799871	-0.240072090581632	-0.0419012192540409	-0.0015563518742594	-0.10790402431061	-0.077657327932608	0.0670085443488802	0.335820840684786	-0.295749470758776	0.270485240373525	0.483661371119265	0.347166699407842	-0.26138680087891	0.233392712222778	0.0838915494295431	0.105182327680679	-0.361088829748136	-0.34482296972145	-0.109266775941916
SCO4241	NA	A	0.190070566064338	0.260250154931053	-0.220754874527133	-0.173824267375582	-0.46540356072974	-0.178310083568848	0.149619368615684	0.140886838317145	0.0389314521599107	-0.00408154405553285	0.16468442769784	0.419232199263012	0.397667752090884	-0.0754796280285608	0.255579669210259	-0.159797099108767	-0.201493642165941	-0.235766425048214	0.0461604874912789	-0.348171791233083
SCO0641	NA	A	0.124546644870605	0.112278486339981	-0.229340550232488	-0.350964697353312	-0.498436673176483	-0.185423354405819	-0.488578738761325	-0.0206432447737832	0.321088920150617	-0.045892207300529	0.005998221829282	0.0946962062503705	0.133718241121086	-0.0496392823381591	0.279562846506193	0.0614232896360249	0.18877361654501	0.36867000223573	-0.0072455688213271	0.185407841678341
SCO7067	NA	A	0.150362960906501	0.644705036310505	-0.257746787489375	-0.151059153007734	0.192908330256681	-0.259895520489921	0.0445604402875701	-0.221319133871416	-0.261504538913813	-0.0872969858509842	-0.133202850311937	0.11759025259187	0.263971051217126	-0.10846228188439	0.136890969415561	0.348572754871519	0.0175892556795278	-0.0120019996115168	-0.36140799294601	-0.063253807159767
SCO7774	NA	A	0.16428544645394	0.326022344088939	0.319148767564502	-0.141829427481535	0.0119418186354108	0.0868878243619968	0.0902813444669146	0.231403403217835	-0.0257394043136414	0.406383338937762	-0.0031227646646399	0.240284725132744	-0.15844488165516	-0.476818545338018	0.0838615072379643	-0.222446889625206	-0.2549872296326	-0.249641859465235	-0.398222034432073	-0.029247483489899
SCO3965	NA	A	0.214294344354063	0.280812244651007	0.0190001066382686	0.11974058587824	0.0608320959589719	-0.494977309024414	-0.0717332118311664	0.209378357140147	-0.137504854866774	-0.0862123862251063	-0.0378048859704849	-0.209358164860995	0.0430281411208595	-0.431715930496132	0.0247138959645419	-0.0677281490517192	-0.14060866164623	-0.143569293382516	0.564597276701829	0.284815798947613
SCO5849	NA	A	-0.0395671043168904	-0.173219947185401	-0.286746556759581	0.195191258887458	-0.35779176954035	-0.422624619111259	-0.1538900580488	0.354585465628602	0.0569131982886442	0.440608145707529	-0.0142587717988238	0.190375317523586	0.114453231272006	0.035035584064194	0.170784917078789	-0.298454105240316	0.0696572789683552	-0.22746984852858	0.0128535564232481	0.333564826687589
SCO4093	NA	A	-0.131378734217397	-0.0323341404186694	-0.144813403166572	0.0712120552025088	-0.0931473991211951	-0.369396839317456	0.321806670795452	0.102313117907558	-0.172900605665682	0.395927683819864	0.126113767696821	0.138232373110734	0.22680802049814	-0.0303586954285839	0.437672320108332	-0.390322493691641	0.117898459771937	-0.428138595397452	-0.151602252423576	0.00640868993687538
SCO5377	NA	A	0.347358035398953	-0.126660281697916	-0.270493335632966	-0.0375481550270655	-0.0923090299193752	-0.384872653686691	0.165044701252338	0.270813921304903	0.180949855133164	0.221827999485566	-0.0878770472684893	0.228453929032351	-0.248465619513521	-0.119841840732659	0.457408983170976	-0.132122043936812	-0.0407112637977751	0.236372404206306	-0.219511027878781	-0.347817529892503
SCO6288	NA	A	0.0474841057424868	0.225541637810527	-0.448679839373175	-0.293916979638346	-0.0651130961788675	-0.327479008696648	-0.0419945214407256	0.224845557081751	0.306827343864994	0.374498897360895	-0.0222236705094327	-0.177044322242524	0.264825806424217	-0.269616565346911	0.157609740293644	0.235645090934817	-0.0281972379158844	-0.325047839476893	0.19303707909963	-0.0310021777935534
SCO6387	NA	A	0.213121882877172	0.153234482546831	-0.298841432155936	-0.0327779706723557	-0.037948614830698	-0.232740829362356	0.40750206544431	0.603458028595728	-0.195196648079391	0.099279394586667	0.0325635374600144	0.0292185878659388	0.0853282525717396	-0.137293134828831	0.0877834818267922	-0.126626338163185	-0.309902956168569	-0.437249865209694	0.0226062669701257	0.0744818087256971
SCO3482	NA	A	0.513897059210423	0.198503975046109	0.0262179909798745	0.0303045336168091	0.114620790527407	-0.13632782386981	0.0907916792401493	0.0338471349212335	0.011189638235972	0.0554086457021579	0.22291581160967	0.24673728563738	0.136523293261033	0.0632298664705844	0.0595850815591725	-0.254875561883122	-0.178401569861039	-0.270928073563208	-0.575819627405763	-0.387420129435029
SCO4510	NA	A	-0.256545903169898	0.105386488652747	-0.367855110524136	0.217941860879691	-0.134957123901099	0.0506507292876539	-0.0069332660065724	0.12315233730231	-0.0517570010916719	-0.267187293888334	0.444362792089641	0.423555248453692	0.345961844839116	0.124905652230313	-0.00465416883081016	0.0674325953698247	-0.20796421572462	-0.0583432403126709	-0.438737076821899	-0.108415148833277
SCO5996	NA	A	0.0148117191084931	0.379599462919825	0.229905912101022	-0.0573581411248392	-0.265618126375794	-0.528138140600723	-0.236530624685163	0.226021836729566	0.381390819819063	0.105578973673563	-0.085973400762454	-0.168704115957918	-0.125224668469818	-0.246939858491305	0.0919998042884891	0.161268057466597	-0.0635679423001112	-0.100732842267051	0.38982326224097	-0.10161198731241
SCO6048	NA	A	0.330643446732872	0.0422344396369505	-0.348596249487614	-0.520583080035871	-0.209086477234931	-0.22749411179105	0.191749373257819	0.396545549584161	-0.0448004379011726	-0.0758738379459161	0.00822269154893718	0.163884183946368	-0.141997621492935	0.0868406465292464	0.468778489928376	-0.0403929454837104	-0.148275453497509	0.0141203730775685	-0.107692655167661	0.16177367579607
SCO7203	NA	A	0.0900619565034901	0.191773309443159	0.0559451843339378	-0.29797364353188	0.128849566650231	-0.172197658566906	0.0662885145991612	-0.0933977393589673	0.00673800796878288	-0.15021533324069	0.227142620858603	0.568196643046947	0.342809861327046	0.246239093559701	-0.0061030769995325	-0.267687866521994	-0.0416845674025477	-0.413301702136238	-0.287860974667963	-0.193622195864342
SCO3072	NA	A	0.412859199888586	-0.315104434821156	0.00979987347193934	-0.136156578856013	-0.177287855788446	-0.598504737805485	0.153490289915256	0.326560282497907	-0.0452563724623256	0.313164956507926	0.0731816379801098	0.066598527745118	0.335050536577742	-0.265296845836932	-0.00947962986805018	-0.080058942757806	-0.113487065302473	-0.00253737287042677	0.108770099233529	-0.0563055674490003
SCO3759	NA	A	-0.0910135947145074	-0.0316348678239704	-0.266943825035268	-0.0601780153887068	-0.262648034161971	-0.155999364506489	0.147854412787711	0.31405676442364	0.180812032558078	0.505582581525481	0.385848311722578	-0.0100675428327153	-0.266438150634812	-0.0415861504771398	0.371633662783564	0.0234280934664484	-0.29362291807955	-0.211880557147545	-0.236543389060101	-0.000659449404724066
SCO6926	NA	A	0.211274450621301	-0.392016027236978	-0.391519142644798	-0.37069811847966	-0.0523906190784	-0.37601221240888	0.136071748308093	0.0951137640238904	0.15299483992269	0.177008693447769	0.29072836034717	-0.0225095255761292	0.451117310431461	0.17891558308978	0.202122703766038	-0.0504704839104515	-0.0317641878419104	-0.143438998129529	-0.154988995833711	0.0904608571822552
SCO4477	NA	A	0.247465785814845	0.0733619129196019	-0.260600486200257	0.0338136908921016	0.202910399080263	-0.275335671232194	0.42193075171454	0.334861720317251	-0.208720824236853	0.0386391786411013	0.265928898126625	0.212422327599027	0.0594474593481404	-0.039260776063351	-0.0276944680189315	0.0961768112255665	-0.12129028005062	-0.247911957783876	-0.48365857613724	-0.322485895955739
SCO6418	NA	A	0.552251776255877	0.0327446473537751	-0.224447494278733	-0.0401890188362852	-0.257327635600796	-0.252477482587617	0.320435781552972	0.150519583260716	-0.456795318939712	0.0244874775065385	0.22920183173412	0.276518340743659	0.123806947618058	-0.101621783099721	0.0833879280011947	-0.0567281596065188	0.052605159779596	-0.0927287280059224	0.00022809281878633	-0.363871945669988
SCO5120	NA	A	0.247881700167734	-0.0873106326087392	-0.162075728296701	0.0582539970329288	0.0400923110544915	-0.418637788878622	0.0313234706943364	0.376170462104406	-0.334665505629214	0.222634033615192	0.316723581236094	0.334149789027402	-0.160165910317032	0.011047380402919	0.250455512206525	-0.446141811745763	0.000580292606555677	0.000253585032137682	-0.209893306535829	-0.0706754311688282
SCO6244	NA	A	-0.293972862577186	0.272715704849769	0.110025076612407	0.0139517776996705	0.474778939510861	-0.13863533227784	0.0777634720559641	0.0761093215412019	0.195188300609703	-0.289942768540941	-0.0381269885022073	0.191150628623952	-0.0134203510337767	-0.0537503786197147	0.334607512108984	-0.570786131345299	0.0419446965913806	-0.103936068880981	0.00245883286164261	-0.288123381287593
SCO7027	NA	A	0.461453085207969	0.0816973557664737	-0.0566880370165022	-0.348416935818382	-0.0877231029707453	-0.173561359477951	-0.163110306239474	0.3102972050672	0.237498724202751	0.188078543409727	0.183389372679194	0.390741527278522	0.121932458286635	-0.310846639418215	0.0430190776243995	-0.356782312512315	-0.185684939818136	0.017589222900761	-0.151531882585709	-0.201351056566204
SCO2649	NA	A	-0.277252073884011	-0.049387582745541	-0.580966412946552	-0.282522039072477	-0.340264656163359	-0.104475890503976	0.250540221520407	0.332322375515625	0.206274380989308	0.257042324814054	0.154174694484868	0.161186310743107	0.223251785830365	-0.160971469000918	0.180513842458133	0.147223103821004	-0.0357143808899356	0.112759247246967	-0.133847426318607	-0.0598863558984637
SCO3189	NA	A	0.408172013446838	0.05503153828945	0.067736360063734	0.0672419981763288	-0.443389315532097	-0.1164788284487	0.16359604503411	0.35933602253141	-0.0135368402154015	-0.272050458698696	-0.0323654059912148	0.100311031908658	0.165896010821661	0.164397490589959	-0.079026174256434	0.19043795648825	0.103775899387745	-0.236210965706448	-0.563136479544522	-0.0897378983446298
SCO6690	NA	A	0.266930632703148	-0.0491758870596513	-0.191830717153512	-0.185758150023446	-0.223547784480503	-0.409140547477356	-0.055913774020993	0.305289524389575	0.430146280955729	0.486329136511492	-0.1356987001687	0.0106479198133014	-0.0741589317853397	-0.0223642170750042	-0.124317652062307	-0.242320061018447	0.00367817300100981	-0.206076932772136	0.136840784650783	0.280440903072355
SCO4016	NA	A	0.279370191986489	0.15985336498996	-0.477250727864385	-0.070591486027844	-0.195734964853871	-0.190800869625327	0.150229984057876	0.128490306927173	0.205828116778122	0.290158917051862	0.242692235597634	0.154023250384748	0.159335891539429	-0.000750342243311941	0.331181739913042	-0.233488252149889	-0.183512361672827	-0.235120552448394	-0.406662032041318	-0.107252410299167
SCO5131	NA	A	0.108817097902528	-0.349292938455932	-0.461594581118067	-0.38455228836966	-0.0124575100183382	0.141251766487286	0.164213277693914	0.21562945554644	0.183048613418129	0.261468164494654	0.24606284721928	0.150012068061666	-0.0687418978353407	-0.423210092552282	0.296677284778224	0.196390068775358	-0.014382756582259	-0.0545189664045203	-0.153330155432359	-0.041489457608721
SCO1587	NA	A	0.302117547940524	0.163743343526968	-0.283241682297656	-0.22717655656875	-0.341877024118827	-0.205188168072997	0.3866470648982	0.343077506103654	-0.243319486829157	-0.0856758811456928	0.202821943488446	0.0741790161974942	0.323722879032767	0.212774935707082	0.0252442258222885	-0.120242055121968	0.0222154836376764	0.00724256030534609	-0.299919175566202	-0.257146476939196
SCO6521	NA	A	-0.125564199700813	-0.00869506791933583	-0.409423487003379	-0.171090953124565	-0.272781876917748	-0.391242168880829	0.150414780926198	0.359136359183442	0.0753706558000847	0.288490516727576	0.0879344468404333	0.448186679272328	0.0734580797329188	-0.0891183872087581	0.327550410152351	-0.0443461937492801	0.0683116738953554	0.0592237622224181	-0.221439171207242	-0.204375859041155
SCO5683	NA	A	-0.0622262254706261	-0.18430166751205	-0.37565912209882	-0.275326830821106	-0.0389949216255858	-0.482843034901926	0.261872974782636	0.161583260858118	0.296187879088528	0.0267289813718055	0.0738011816357518	0.301952583692814	0.09747262160512	-0.0074403907244931	0.467685492197939	0.121069777831774	-0.13437564215488	-0.244117610692062	-0.103930237291816	0.100860930228883
SCO4802	NA	A	0.183147167733833	0.319382653669384	0.0837797327839316	-0.346608826594567	-0.271155789192995	-0.215562941965151	0.186373803779321	-0.000245589734892526	-0.0568697383169687	0.210861474353079	0.266557812720229	0.0324475139510128	0.376133497576217	-0.114064807776858	0.215433770116801	0.0690599422107843	-0.141764350747717	-0.189853989755913	-0.551716961395702	-0.0553343734138232
SCO5851	NA	A	0.198408076117577	-0.304294319919184	-0.126870418436287	-0.0519748453255144	-0.36240096718141	-0.07509689930404	0.116993741756291	0.502244662883101	-0.10008855063393	0.111009907190679	0.298905593316964	-0.202321613709354	0.0672696335897762	-0.298238583169937	0.485756060609852	-0.211635312635273	-0.0641587809177602	0.10742754585984	-0.0984223010433789	0.00748737095198937
SCO2000	NA	A	0.176409866042385	-0.219748384180832	-0.236399665711126	-0.370381466926018	-0.148634315471172	-0.150269086151466	0.452691629215624	0.242559782872246	-0.0828840228115524	0.213121531797744	0.206659855288203	0.0361152748902258	0.218043263430066	-0.006950544763896	0.323725040824138	0.174386003214057	-0.128384619214289	-0.0333032111478975	-0.387348148705989	-0.27940878249045
SCO7471	NA	A	-0.0810287066563249	0.120255750925241	-0.0569861816811215	-0.0678600060998309	0.150676620783234	-0.382106556445971	0.405261739018772	0.29672776592351	0.0226565681257402	-0.084581641109263	0.396494397595902	0.0647093519758255	-0.0661153537732742	-0.314974365940954	0.437601139491649	0.0171978142433193	-0.232657886817361	-0.152144935874556	-0.261799011579517	-0.211326502105021
SCO6407	NA	A	0.535367051019606	0.286959292801106	-0.312532965236491	-0.23680909991476	-0.312643348123133	-0.252442646935701	0.0120885412515563	0.078379979458274	0.090573086629377	0.223348991949535	0.378912778676563	0.0433422605047089	-0.0694560000544096	-0.278340131996605	0.241556861112501	-0.0653384461230582	0.0500489592634858	-0.195685255791508	-0.091205115410268	-0.126124793080777
SCO4107	NA	A	0.0305498525216013	-0.0572079950796072	-0.392312449368724	-0.348683086496524	-0.180249473943777	-0.244613509689161	0.345608420441389	0.420732299859573	-0.145473542577721	0.198672635857694	0.141367725064037	0.173939322635683	0.327688101602217	-0.176852499954058	0.11583348326486	-0.0374340052768765	0.0751538280154276	0.0446821898153082	-0.391432032226059	0.100030735534719
SCO3144	NA	A	0.129788621977169	0.233530771994201	0.00887407355082415	-0.325592149167768	0.0169313686890833	-0.249392032047965	0.501759003880712	0.374395752675743	0.153450221942908	0.0573061207464516	0.154014419799285	-0.14203803745883	0.0381640629469646	-0.113104985776035	-0.000709577605766842	-0.176101536597324	0.0290185122890136	0.122725273958818	-0.468673444172034	-0.344346441625445
SCO1128	NA	A	-0.021963567437693	-0.196738072980742	-0.323367056062899	-0.18785093536945	-0.146529059987187	-0.456268727502722	-0.0781122195623603	0.110395082140743	-0.353239709647055	0.454226796980872	0.227463060708901	0.0212852891444024	0.106607325958713	-0.064131638210726	0.363044333925445	0.256217078711879	0.275294035133095	0.0264747056301728	-0.0374915876202599	0.0246848660468699
SCO5403	NA	A	0.280164056661146	-0.127096756541279	-0.341782268984108	-0.0181667774361953	-0.0130069705405256	0.131061978158739	0.445567936940364	0.414126743157644	-0.0701662660087603	0.108489858981466	-0.141255341698136	0.306194356691248	0.145476967711641	-0.124712980431916	-0.11350225186745	-0.0365437901744379	0.0241397278208204	-0.120407080979045	-0.481581838789268	-0.266999302671946
SCO1181	NA	A	0.165970193925133	-0.315819563643371	-0.189491915199562	-0.402383427127454	-0.523737279017172	-0.0248822629588377	0.0193364117408326	0.131320803284279	0.318930959069828	-0.167994103710717	0.277972630560166	0.212525959092271	0.288490373343519	0.148952645135605	0.263206895916152	0.0293780621510371	0.0553977986927316	-0.19514451181127	-0.103093354938026	0.0110636854948556
SCO2284	NA	A	0.466122104273563	0.0216394328422331	-0.0300942521530168	-0.437489103712919	0.0976351583817432	-0.383713455085387	-0.155920319546651	0.0502801642776274	0.263871309987792	0.0180582624230352	0.299072192957207	0.075348203300373	0.141683721379308	-0.091326149403391	0.329949990692131	0.0239243970113399	-0.0322345975658886	-0.0352750891742577	-0.27716280995552	-0.344369160929318
SCO5305	NA	A	0.158998091222494	-0.299603563680966	-0.13055981974007	-0.174206942347506	-0.235048800461885	0.133554950271275	0.0861578607238953	0.270281015924663	0.203971801248073	0.227982380686927	0.32225259522454	0.272651574307781	-0.269158371210331	-0.121272356726202	0.346949213868309	0.0233231545648676	-0.173355557840128	-0.0419687135364006	-0.0946424357587785	-0.506306076740555
SCO2260	NA	A	-0.281692020898839	-0.232427371941974	-0.199996051886176	-0.238520509634539	-0.121939549769724	0.0218409283862147	-0.115473879071262	0.365843119354735	-0.282053031206349	0.331298342653023	-0.00562663243003936	0.397711455308602	0.418155011501108	0.01500321138391	0.0671192645672449	0.150627594232029	0.169117927172385	0.0319562615307842	-0.253581471370143	-0.23736259788099
SCO0035	NA	A	0.0696558086013792	0.199182229961039	0.0431932183762114	-0.325490587723313	0.0499480544794708	-0.0299868433866739	0.320037194894834	0.135682727000002	-0.162288179241155	0.245793580552161	0.425013575159063	0.0207860556061448	-0.0532557328463863	-0.167184435868218	0.20939019673912	-0.570129225804092	-0.220039056630995	-0.291152036186615	-0.0166175819165799	0.117461038234601
SCO7339	NA	A	-0.262701260852113	0.0570273727112478	0.0363026766453167	-0.0159881959977952	-0.0759970655356403	-0.318133513017627	0.300929078173977	0.363320277377858	0.0687453845227539	0.34088019763853	0.0607054542963219	-0.0319851660931818	0.175188571045707	-0.314528570343705	0.389218049753634	-0.0960779853484219	0.171225078387322	-0.253765227175151	-0.272870463614473	-0.321494692574561
SCO7109	NA	A	0.248327561098342	0.145926248290152	-0.204093256099223	-0.343077883895774	-0.248605093646848	-0.155005890294448	0.415179822675895	0.171967308146662	-0.177878558172782	0.0159032442004658	0.38833162228547	-0.129260720451642	0.0376252614667409	0.100064392780291	0.437128789354454	-0.041954797192262	0.00446705845378936	-0.282497943747159	-0.23150158125901	-0.151045583993115
SCO5816	NA	A	-0.0896786650248207	-0.0868148996716063	0.110581118243281	0.0214279616008806	-0.272532855381184	-0.280850944596649	0.169251747594948	0.299976833245233	-0.487089434407017	0.378060444948291	0.293463867045509	0.0114420407698954	-0.0159431407451986	-0.0390803779381721	0.411510712113846	-0.290612753704377	-0.0425763481219104	0.070009832843789	-0.235405436964961	0.0748602981502218
SCO6834	NA	A	0.181654967344135	0.0355005314857166	0.0637170428259726	-0.118141083974198	0.115825116344606	-0.497048496549705	0.257619316167853	0.0490797531380518	-0.239650698937185	0.0344162948450326	-0.110635909349167	0.339811449672971	0.508447010704281	-0.191437184890046	-0.227424556609119	-0.291822943025177	0.0801388220518096	-0.04684284744395	-0.169639515977112	0.226432932175229
SCO4935	NA	A	0.490889132522999	-0.103135504837235	-0.268757328864171	-0.0577672126855806	-0.154551024389449	-0.409971379110673	0.224017585530995	0.411505782657211	-0.334096069020601	0.150734605279154	0.0684663077966765	0.204297763835444	0.242698370285311	-0.0777825917275512	-0.0168788838689575	-0.265757131336114	-0.0838540518008264	-0.0348169150525861	-0.0953059164779815	0.110064461263937
SCO0375	NA	A	0.0918071231554098	0.0928070751513674	-0.374882680628706	-0.455844026770172	-0.252401662799296	-0.167822633180064	0.275916568776141	0.204833991333864	0.380842051130004	0.21274101935327	-0.0410594446732357	0.168285532219645	0.0749685668322979	-0.193455647930553	0.193373531561579	-0.269346897500568	-0.0536813748742133	-0.0789913114512091	-0.135950958642521	0.327861178936958
SCO2247	NA	A	0.0777520640031129	0.21238384194397	-0.396818017710138	-0.23360460367311	0.0138166614875925	0.0100762627779942	0.272709649918818	0.189202540372655	0.121278461852758	0.0153915563717475	0.160163133502499	-0.203252589392061	-0.168379399070986	-0.0726019267418767	0.42976433197775	0.23414467913462	-0.178524998222956	-0.532562957813818	-0.113410488307036	0.162471797588462
SCO6813	NA	A	-0.119309801854881	0.108201765043399	0.218589164748663	-0.356471965458894	0.138305580916438	-0.521238639853133	-0.00437709602111802	0.185172705750364	-0.0287561433896606	-0.0782949895411376	0.0196930744884778	-0.0545117190277855	0.511625808256322	-0.0782551751123171	0.219939999831876	-0.122752782417966	-0.0561078284343326	-0.084879967361764	-0.263618429993089	0.367046439430545
SCO7509	NA	A	0.158199858279081	0.0496502344027761	-0.330601687059453	-0.277294451513753	0.112714669440147	-0.421885607797791	0.195461612281074	-0.0367224723834827	0.153874495579505	-0.236452171627735	0.446410454394107	0.211700045093318	0.158821483014463	-0.0108699691940966	0.404986418002754	-0.179313537496845	-0.0296620202021889	0.0488562726174941	-0.174742190244149	-0.243131435585222
SCO2328	NA	A	0.0898869217397187	-0.0654930651606467	-0.0252163971373336	-0.256034247329906	0.0623634689390604	-0.265643752893844	0.167251906743383	0.287821562157892	0.0588181916064094	0.231018925510459	-0.334107743408881	0.106212610093869	-0.0231440483581697	-0.0550204772614418	0.649994430281558	-0.19218717795032	0.0992753916063824	-0.00158588429612827	-0.370550004724173	-0.163660610157885
SCO6908	NA	A	-0.289061873365136	0.111461277083575	0.155209080900868	0.0540222468126292	0.360168886835031	-0.430356104828043	0.312633183287272	0.522986679239623	0.143336150541608	-0.191664991424827	-0.0352110623886523	0.00463406701319968	-0.265366031372588	-0.0283646473178965	0.158108624162261	-0.292740408359445	-0.0329868965472082	-0.066020891924452	-0.154804687967285	-0.0359826003805348
SCO1736	NA	A	0.190974869527542	-0.174699667393541	0.0238516474949959	-0.447277377693486	-0.264271712919768	-0.0802086182846731	0.118923352470784	0.31130687636565	-0.353085302958311	0.166881812573427	0.21414362736945	0.0552956537863465	0.353130022623181	-0.260599416261249	0.243922448585478	-0.0429587942854435	0.0392803893367586	0.296549919300769	-0.230531892602307	-0.160627837035602
SCO1318	NA	A	0.376283509145139	0.265492322375669	-0.0729955638645912	0.00403779131046145	-0.0799782650202299	-0.0625622037683184	-0.174858053494494	0.335071404096932	0.000244502393398793	0.0318384418189503	0.40875362064124	0.183937057583017	0.22685289398859	-0.242001463856071	-0.0440024628575508	-0.131163462220786	-0.173093078426051	-0.0209084318029999	-0.408846644383923	-0.422101913658385
SCO6194	NA	A	0.455375697880675	0.193293337854331	-0.286259119309245	-0.258516721622358	-0.0277689468011175	-0.203431859093854	0.371562382037012	0.0627843020923611	0.190335799804996	0.145620808597992	0.192709384071254	0.027135345597213	0.062810956169971	-0.114802835739107	0.0414570276493378	-0.0322637647747164	0.0156354778595924	0.0343798079603901	-0.476390653553188	-0.393666426681535
SCO7693	NA	A	0.101774626032459	-0.218624042246662	-0.230059647160282	-0.531048097335143	-0.107831633913495	-0.304195514357589	0.088303492482825	0.047506436041246	0.435237706774589	0.0886732289293821	0.410830587994452	0.0215027386035769	0.161058692986454	-0.191492322002613	0.241371170333448	0.019900480348789	-0.182776594922208	-0.0964337596969282	0.183823217176383	0.0624792339313185
SCO4407	NA	A	0.21163658466588	0.201821775041894	-0.322787755668706	0.13173158202962	-0.437880515081923	-0.0654499601479004	-0.21213270222869	0.175784099747657	-0.126874345473714	-0.137146422342434	0.1591105940938	0.190230463138556	0.302063777702009	-0.0224838007090695	0.440422136337189	0.015868487647861	-0.268042930266606	-0.196761625618798	-0.245930744690619	0.206821301823996
SCO4066	NA	A	0.131505039780566	0.376932474818789	0.0329050013384466	-0.308054859349411	-0.0446185752118091	-0.444889633928887	0.21672418019545	0.270330015254637	0.0218771635213844	0.198179405005119	0.276550620206442	-0.101310334228258	0.257208279237023	0.147558420172445	-0.0175917910658412	-0.197490046196729	-0.116424566577802	-0.419591036226423	-0.230342604858122	-0.049457151887017
SCO0575	NA	A	0.236970571043255	-0.279834482878472	-0.175929908329074	-0.420084474126627	-0.0818287429805875	-0.243088815171223	-0.309164927921338	0.332992164063475	0.227609134774595	0.297106812957548	0.0226152140060178	0.120094365347869	0.162143284370415	-0.0354642147717406	0.135611443878146	0.111090245540325	0.21006357707968	-0.3830675613367	-0.124548520636502	0.19671483509094
SCO4663	NA	A	0.246617191664631	0.0509328041065604	0.497861016882543	-0.0387586647068563	0.104155954721663	-0.00205048961807552	-0.0971223656581084	0.344763575093785	-0.0612873060066543	0.113492817528709	-0.149983017496816	-0.224673686890704	-0.286967911808313	0.147038553124921	-0.135458904856256	-0.216148828250872	-0.0816461396573831	0.154839904493252	-0.545995571231385	0.180391068565361
SCO2184	NA	A	0.399985938178779	-0.253453115979855	0.0147739110603355	-0.327983645301972	-0.122572018465912	-0.0750531969954844	0.327555297028246	0.208904762048995	0.109135618538327	0.260984183660543	0.321458778309327	0.00417415931419018	-0.135144687584404	-0.196079558683826	0.239093212965486	0.0131658768229515	-0.289243513389744	-0.0298545968037622	-0.429700248456736	-0.040147156265486
SCO5477	NA	A	0.222494539464892	0.200106854194624	-0.256534943442015	0.232776587268802	-0.0697773630617213	-0.0922468517723871	-0.315039138674123	-0.177969635314893	0.142556578042608	0.286894115527828	0.108140077675893	-0.317390486196465	0.0605097462596191	-0.348750275675747	0.0573793287693185	-0.459641865555295	0.0422203040273157	0.179303426043544	0.238668423700085	0.266300578718107
SCO4221	NA	A	0.0529233334812287	0.46581070639068	0.0460811439179554	0.00115554128017159	-0.116871839155773	-0.446088537260702	0.235415945104084	-0.0587381077459135	0.381447721851264	0.171682520496989	-0.0810868223684458	0.219458268715665	0.130880564683008	-0.194718722796253	0.185519336065062	-0.182017514902809	-0.0643214377878767	-0.183815180884746	-0.163546523361517	-0.399170395722068
SCO1482	NA	A	0.48508116674742	0.341440117027938	0.213862574078786	0.194772240602941	-0.26022698224046	-0.137377473896156	-0.167703708307239	0.00316831664036687	-0.56910780457864	0.0924094990859294	0.00985817009090528	-0.103129357857823	0.0160773546122197	0.0737424354937328	0.26834908236515	-0.190864421397225	0.0196623320820435	-0.00475133471910683	-0.243800984898936	-0.0414612209318506
SCO4362	NA	A	0.36727861642437	0.112654456796393	-0.31478356263709	-0.166063684868779	-0.409596674149985	-0.105688392021067	0.380804244042277	0.168401179986866	-0.302603978257829	0.20077734311984	-0.158216753708088	0.138826751382343	0.23720922585721	-0.210032115613728	0.19135915313592	0.17497157537122	0.0387675611424112	-0.0165252348238623	-0.0219158884850685	-0.305623822693348
SCO0942	NA	A	0.427627397213019	0.103446578704036	-0.0830254475580698	-0.0665844036048107	0.4659520116467	0.376881407217208	-0.125988352691324	-0.146567949302884	-0.143532358995388	-0.12389420394274	0.199422904006061	-0.0334829915077028	-0.0527525432182747	-0.380259485012838	0.26527837773449	-0.315348240335557	-0.15831856363103	-0.151125222996639	-0.126715332994062	0.0689864192698022
SCO0153	NA	A	0.222428651170613	-0.0436399570798462	-0.56495887037281	-0.0219420579003167	0.110919565248991	-0.371230590252181	0.264583036408176	0.353961526632615	0.0726606338670113	-0.194718549237618	0.0167537072346367	0.0109391807542742	0.0276765050159096	-0.386669111022886	0.340112531058845	0.0198831831746658	-0.0884998930348271	0.151753918073184	0.0720695401500362	0.00791705011152644
SCO4201	NA	A	0.66047275564243	0.137938276241411	-0.226429296198408	-0.240867496154229	-0.336396528085423	-0.118760463548421	-0.0785110645269014	0.28868300748303	0.170207465470049	-0.0684888161355071	0.269638042929109	-0.0647102226038894	0.165968542328202	-0.163357772454339	0.163524756725697	0.018349079724266	-0.142545333073723	-0.200698909624568	-0.0909450399321443	-0.143070984206642
SCO7651	NA	A	0.340534589182478	-0.199947319316955	0.113791258013255	-0.32194606058783	0.0298213488329599	-0.389383171900566	0.180378085553396	0.101853789986867	-0.0941446045490484	0.351252653260443	0.330898354164862	0.332559665379712	0.124667263980295	-0.0136150658615988	0.0488909844794305	-0.352128008736218	-0.0530604189461397	-0.133927030915677	-0.209015244975455	-0.187481067044211
SCO0528	NA	A	-0.200325687334892	0.124419892812287	0.03625311201756	-0.16256854142534	-0.0347365772899004	-0.113383487822818	0.35118319813464	0.260224253144131	-0.20058640060477	0.416377793306208	0.0403527452623731	0.158265020127176	0.496683918985825	-0.243114177983287	-0.0997130398162611	-0.404331341989258	-0.115690196561872	-0.17529989180133	-0.0834187365154047	-0.0505918546450697
SCO6982	NA	A	0.23413650129408	-0.0107599997680659	-0.344203901061224	-0.214173877332837	-0.243746700528498	-0.0872326348692325	0.0823477003872126	0.187979735350726	-0.0310679288533571	0.0717328578627812	0.227406274684121	-0.205602984679513	0.0293737501431743	-0.067727062062596	0.547982760406951	-0.38189145713433	0.0475626230734556	-0.0549890352734552	0.380893637127798	-0.168020258767188
SCO1193	NA	A	0.0971403123974528	-0.0694363055259846	-0.23033136095806	-0.0425414506470783	-0.147130894973731	-0.598164267450221	0.103951329782949	0.188805274525403	-0.203689829951789	0.0420598497700868	0.0490715400812052	-0.198608247898412	0.151406684030471	0.0795458139032021	0.549910982010648	-0.116647202354714	0.162379311919088	0.22621667873554	-0.182956143545148	0.139017926149089
SCO2882	NA	A	0.173274421794159	0.55522904478032	0.275222168640928	-0.0887597269404274	-0.230890727903579	-0.449919973599822	-0.0497884257846417	0.321533654294526	0.172840146100847	-0.000984778842190615	-0.0103785656516626	-0.125902270280654	-0.0521970724830583	-0.271887649851154	-0.102830086417678	-0.000818929889154774	-0.0266598083743208	0.222937545201487	-0.0159839093501768	-0.294035055443739
SCO3521	NA	A	0.288574123639643	-0.25807051168884	-0.444252367975843	-0.130655817785246	0.049578194642748	-0.0217673714667987	0.139963193749248	0.138392030986826	0.136393050427717	-0.0455034268488634	-0.06078653775264	0.107982300352344	0.192121542070984	-0.0165194936400641	0.306108541734528	0.00485229307235624	0.35552827966735	-0.558277673694806	-0.202480650208007	0.0188203007173624
SCO5109	NA	A	0.00576877631683681	0.130962926064892	0.120523481874969	0.0678797425391109	0.0841662903560583	-0.182315139368863	0.0940694606547068	-0.126686484360582	0.407492841312027	0.456541818134608	-0.60449765323658	0.0982090122311885	-0.107939790069178	0.0885577751783562	0.137697406454314	-0.121993903805673	-0.296565522764102	-0.123450065031089	0.0704938940898809	-0.198914866570881
SCO2475	NA	A	-0.0774650792562359	-0.119373214956072	-0.432365085420111	-0.0932603571406974	-0.269508802510846	-0.251932843833341	0.142152295916403	0.33379967621592	0.120606687601449	0.282577254069714	0.153913234582286	0.169748263314754	0.151291971770978	-0.420893160453659	0.202363786093973	0.0813629389756363	0.0784392114895653	0.312486655556884	-0.208527839527262	-0.155415592489337
SCO2855	NA	A	0.568250300770301	0.00344079889431237	-0.270021028212874	-0.275394958000668	-0.252852914367232	-0.198284995567127	-0.161256669847855	0.0148086042790867	0.316489396012719	-0.0660015793925357	0.104376749661275	0.0837114858403596	0.0307448886448123	-0.156615347172462	0.283873910736436	0.100777298077587	0.268533246822761	0.0474943294743451	-0.0848966056677996	-0.357176910985439
SCO6488	NA	A	0.230146502481626	-0.0159233281363766	-0.515254505978095	-0.231866664121005	-0.302379972901764	-0.134106310494637	0.124841654659248	0.373358675618413	0.110441109506623	0.17603691899408	0.190519821149695	-0.0375480411154396	-0.113345755863792	-0.239177911550287	0.227228749026777	0.229856430822453	0.0650109892632003	-0.0908640424382035	-0.290866108242171	0.243891789319654
SCO0708	NA	A	-0.283286807329132	0.0248978236384024	-0.508369526949079	-0.272433618803158	-0.247183322817098	-0.290043170568629	-0.0892364447498303	0.35210082362572	-0.0742042989941306	0.0657075810519832	0.158091199812418	0.0536879316913584	-0.0128132885642326	0.334990107761959	-0.0445133483263521	0.316858928900673	0.182682580555044	0.00984016439176449	0.256483767398971	0.0667429182733486
SCO0440	NA	A	-0.221731951923396	-0.128404917064489	-0.322043680971616	0.00785146349142951	0.0563966594461036	-0.566188465147459	-0.0362090236038901	0.324361229792396	-0.00215990898199236	0.181260131560543	-0.220424917619569	0.391635858464422	0.249932040743999	0.100690089886509	-0.010410219865832	0.194265625886661	0.0146560888735938	-0.182190655964817	-0.0781530582975232	0.246867611294926
SCO0677	NA	A	0.510195903702437	0.0468920647574098	-0.0419430447140314	-0.200560547345847	-0.119806524507338	-0.0201037056475544	-0.0634750337703363	0.274461128806279	0.17418331981709	-0.0926918508318599	0.321344612971411	-0.356718492278103	0.013252553592098	0.111789903415921	0.0874999301733981	0.00733213513326492	0.228725025511163	-0.126216995889691	-0.419763571824376	-0.334396811071339
SCO4693	NA	A	0.0506145752835083	0.136734048637775	0.0824637012582334	-0.321041757057917	-0.24820950818554	-0.293399517228871	0.0255617391782899	0.113782906554619	0.295914400300771	-0.0404993371377333	0.279749711257342	-0.060939682975067	-0.188442108083034	-0.63317750702267	0.0990160099307635	0.244051009029587	0.226672005428953	0.0788914531599749	0.13140267036643	0.0208551873045897
SCO7470	NA	A	0.376939753353662	0.544182980000822	-0.169322810754301	-0.0575438503589989	0.112333885066388	-0.185446039514254	-0.401829764609163	0.12344956782964	0.0211298025484168	0.239552033695594	-0.122077184133379	-0.0667440968817292	0.0107031156593358	-0.202855343474959	0.248756555496034	0.0183099367805561	-0.214739790012473	-0.319436762531638	0.120337052782578	-0.0756990409421348
SCO4385	NA	A	0.168615426889842	-0.19601382358203	-0.46685378481653	0.0749725606582363	-0.110343016871283	-0.152425185339143	0.0837488022463055	0.187209636133221	0.273548963947422	0.317966837222602	-0.152012489869317	0.295363356750553	0.119235734786044	-0.309082081536872	0.293624789832182	-0.124465813650009	0.143745719237451	-0.0647721833982862	-0.386513632589984	0.0044501839495974
SCO4886	NA	A	-0.129624150442921	-0.0957620418750809	-0.263230197241271	0.0952892238930292	-0.56444599910163	-0.0238494289931523	-0.0390207922380661	0.199209094602555	0.366394772597631	0.221471743868362	0.10173615095537	0.294739486350525	0.138094851600504	-0.0264801522837694	0.0408843275023356	-0.202564165907787	0.112371448609207	0.091466916371294	0.12084917036917	-0.437530258636306
SCO2873	NA	A	-0.195439344479721	-0.256418665879989	-0.0410696938893951	-0.0388087828410471	0.132950928175375	-0.162880703386822	0.269629099742074	-0.00630838134283351	-0.11111367123867	0.307780890039983	0.0823558904558874	0.36416630050477	0.380836559452123	-0.152682233390807	0.404818229071802	-0.312442335581239	-0.0809599293543295	-0.117343930975331	-0.185477570032639	-0.281592655049196
SCO7364	NA	A	0.0289784195460079	0.232373019270273	-0.0180365886035028	-0.40915053200785	0.139802911972517	-0.164553193489763	0.309777419639224	-0.070801288810477	-0.278276306646769	-0.0196120618337734	0.194526669898185	0.567409798045242	-0.0398013401401351	-0.24438034751802	-0.145090864906192	-0.0820376985834258	-0.133059746940654	-0.198380428625794	0.0523479932409605	0.277964166493944
SCO0974	NA	A	0.396387469201938	0.0551281275915931	-0.0695413974058643	0.0354924355710637	-0.184734236940861	-0.0701001672285089	0.107604635151235	0.0868721627466167	0.329303961566183	-0.0758760224550157	0.454920671905823	0.0109042296472266	-0.12648552233602	-0.116911328421518	0.138795069290873	-0.200337387136682	0.082815329511837	-0.124669866265528	-0.132323575535089	-0.5972445884593
SCO6025	NA	A	0.163042931085889	-0.108105546843462	-0.300972598803881	-0.39717832480598	-0.0580321768816212	-0.199918711339074	0.174599247249268	0.294692577842756	-0.121266608456227	0.58049884123435	0.292966017870133	0.200525864334627	-0.15106297349919	-0.054862618467955	0.00761519045197723	-0.267253881832325	0.00595645696836566	0.0141787100526767	-0.0878701165053577	0.0124477203450275
SCO4202	NA	A	0.0308285102742816	-0.332051744015364	-0.545252060927265	-0.131924219947941	-0.323234664090124	0.0471747964507063	0.0281590654869368	0.116907756679975	-0.100571727487601	0.148297644476172	0.207511879676466	0.31149004939204	0.294694371969322	-0.2105985295972	0.205370101279348	0.0944918743146008	-0.127763107993561	0.319664580440785	-0.0855115338128214	0.0523169574312452
SCO5273	NA	A	-0.220554198284826	-0.0340027006692687	-0.0710619040858955	-0.277495313931595	-0.401851283586579	-0.115805608712068	0.148085238759977	0.323988499888307	0.40908716482973	0.0889200272017314	0.207011071091515	0.374451914119909	0.0439291554916426	-0.131614729412898	0.0683209945727303	-0.216923459938204	0.283910508943675	-0.0859257414310832	-0.172005566400411	-0.22046406844639
SCO4805	NA	A	0.45065931780254	0.215766573550185	0.0795776243047368	-0.179551548175669	-0.391627606405346	-0.209257265088383	0.0534149974790088	0.114536075044447	-0.177913238009384	0.275691987665215	-0.00563083848205581	0.450936363670084	0.105228445324733	-0.0133440770699154	0.117716142086403	-0.0976997636485866	-0.205527631326266	-0.302470457782073	-0.192060129521757	-0.0884449714179203
SCO5825	NA	A	0.204049132779887	0.026505306341583	0.188887287566291	-0.405813953852442	0.0630896660124338	-0.363836051421876	0.372601777160611	0.318944952870216	0.0809869583373208	0.0640927782623955	0.274189402287021	0.13012538082275	0.128444557778669	-0.348893414763773	0.0380668629506498	-0.0453751303040448	-0.137629581499208	-0.231453001954375	-0.0688376640415176	-0.288145265332595
SCO2128	NA	A	0.437368387269078	0.517522372639488	-0.108993848671452	0.0426898457328688	-0.130315573990695	-0.136346598978516	-0.0239743312179814	0.18615422443402	0.1886026212701	0.129122633064139	0.161098728426048	-0.0258526761620619	-0.105322299805393	-0.20945328513065	0.195737165285095	-0.145856391740095	-0.105000192540877	-0.173689071958281	-0.399766239260387	-0.293725468664447
SCO7367	NA	A	0.319818393328351	0.106217190639309	0.107883873969034	0.155551316457063	0.0327918788054296	-0.320115414344874	0.15939806150102	0.377535357304824	-0.402684437046087	-0.0770244317433548	-0.0818946603964719	0.271417123999607	-0.300252276346008	-0.027392150413555	0.269502964955934	0.05595153188761	-0.0510435549006103	-0.0495272270466938	-0.143421689638821	-0.402711850971705
SCO2273	NA	A	-0.287458571585064	-0.0462983023722014	0.09512343824213	-0.124005937163747	-0.288463311647764	-0.364586338608652	0.0900262328997199	0.109316431943858	-0.174371311022771	0.395581733602023	0.214280814788062	0.159340588301006	0.0924159752425582	0.0752882239572767	0.401308866209113	-0.0960564637893593	0.29549168894724	-0.129462596544115	-0.0676100170277598	-0.349861144371555
SCO2985	NA	A	0.0345938743554397	0.282304931691031	-0.104083476668702	-0.405581260823284	-0.162446009456301	-0.324469640422216	0.0902100731303639	0.328424429033968	0.344854813320376	-0.12751096889234	0.0141917256088133	0.275908562735024	-0.0196980596102598	-0.313216671126932	0.223288500597873	0.291314409606274	-0.180444348872959	0.0150898249319678	-0.166040254716603	-0.0966904544215392
SCO1034	NA	A	0.169404242312901	-0.0258745303062931	-0.403095913477573	-0.363907114999002	-0.0863111622575716	0.0589242445746661	0.222394127842321	0.260822829045452	-0.274670885999704	-0.19733804516204	0.00657983108384252	0.33503121882533	0.205577956429504	-0.107350882725204	0.38705223236354	0.103434532602842	0.162447275309544	-0.134911158514992	-0.0494006881461728	-0.268808108801389
SCO7796	NA	A	0.333341528936181	0.339349183546038	0.0342471835047911	-0.123105387887906	0.102029201442186	-0.30522443739199	-0.00695293840619238	0.335226862519484	-0.184236555839701	0.178597539047513	0.103313441682731	0.179335727896945	0.264034758437591	-0.360981260331503	-0.0361562852657542	-0.132155670573511	0.0572940828865125	-0.300818868675865	-0.335390156706681	-0.141747948820867
SCO3789	NA	A	0.101230153818715	-0.0746213552825314	-0.0625021761287963	-0.354756835999116	0.0960744312566504	-0.309568839188145	0.272509573300013	-0.18434955774804	-0.0406345367043067	0.454301223457849	0.234090103727721	0.11161257238679	0.179426600614169	0.170691472483518	0.337818843771064	-0.112193902500242	-0.199548568244586	-0.113123494842783	-0.195036469332757	-0.311419238845184
SCO6270	NA	A	-0.310085562456956	-0.165246817255722	-0.110554892743818	-0.172024866698469	-0.0048818009242515	-0.461684587560488	-0.128494973366961	-0.146412400775628	0.244003589933893	0.0917660484325156	0.459144377788811	0.389980551839621	-0.0972354507210005	0.042499211535362	0.328181728310687	-0.12994702180614	-0.0537706202153263	0.0614826150746675	0.039982555334773	0.123298316274424
SCO4680	NA	A	0.143910398159229	0.0135886539005994	0.0547431653251351	-0.397155633534416	-0.0800770316053137	-0.482256397113157	0.317103312223444	0.0960267068043121	-0.169905425164842	0.179325881884737	0.0320661328980161	0.241518148630477	-0.020610839450375	-0.133888973023256	0.455550432234993	0.0280336856481846	-0.00198477743495573	0.107859953096753	-0.0478594525578622	-0.335987940921707
SCO3271	NA	A	-0.105929635749042	0.0112635841649937	-0.414625747016129	0.00309064049959451	0.04765753929725	-0.384625140548014	0.234268620889188	0.22423916778396	-0.152927108804826	0.245290641184503	0.238688907686259	0.161143660941397	0.420185570522029	0.224344247730507	0.0366350535163353	-0.171009887263825	-0.0444877153887995	-0.29670901197353	-0.218124106407432	-0.0583692810644179
SCO1743	NA	A	0.146904394426802	-0.320378535077521	-0.480263000200951	-0.150662686440172	-0.0227558670296615	-0.304351876020465	0.321676061235263	0.27032877227126	-0.0596327672122294	0.0813061351386706	0.168962829742699	0.218965058258883	0.369531065162262	-0.130000678513094	-0.01335607451117	0.263104919870012	-0.127479194845693	-0.13465807612564	-0.109134067475154	0.0118935873458965
SCO4743	NA	A	0.0524859616018443	-0.0735031797113137	-0.25875128309072	-0.507808852500165	0.143642913533429	-0.202296602205744	0.503479252930862	-0.172972009230815	-0.0314911184220947	0.0680882665167588	0.0635712892913509	-0.136052030147915	0.152773088068073	0.118978499866327	0.349409369573165	-0.128083545904405	-0.106496273066958	-0.0957811034985288	-0.051528814119195	0.312336170516047
SCO5478	NA	A	0.311979268595594	0.174919225586906	-0.300517821124589	0.131055712924191	-0.163516314681844	-0.027172859966087	-0.158928795207376	-0.0435416704182607	0.285374672353466	0.13028972650141	0.306172330324398	-0.295680099402855	0.0801508051253119	-0.540547775838609	-0.0510705964132718	-0.260318167407672	-0.0110304636946132	0.110977741599258	0.162430505285158	0.158974575859488
SCO4457	NA	A	-0.171695574691793	0.0163354897041317	-0.200860764024985	0.0643165212802024	-0.138416971272408	-0.250772281169275	0.226650882962006	-0.0339796710950742	-0.372662141816615	0.244369944571669	-0.240615945162414	0.0812942154086564	0.0765879089768915	0.432179261285221	0.291296852024503	0.0276179378446462	0.353165769721194	0.0418605182922871	-0.336830477719373	-0.10984147511947
SCO3435	NA	A	0.0698271731208551	-0.381339127978972	0.0466121581977448	-0.272974421518051	0.101603498411422	-0.159810889632625	0.179185797035825	0.400193740073315	0.102926073992294	-0.0958467564585095	0.0473857276074541	0.116285852783663	0.232961753763179	-0.0595865482546332	0.388233636166004	-0.44172607907712	0.126629102341632	-0.215773539423391	-0.210404557091638	0.0256174059415541
SCO1935	NA	A	0.174281175961967	0.0453719405513313	-0.100367852356563	0.00666771576132419	-0.311649953855294	-0.297777589416867	-0.430036977025016	-0.130973426392725	0.421233473736319	0.298851282911452	0.0347560839291399	0.169517664868554	-0.163647639117089	-0.187696911475876	0.191128169089235	-0.241100340910327	-0.0383759862756676	0.150344024941909	0.153594568445008	0.255880576629181
SCO1360	NA	A	0.278000416885635	0.110179967028228	-0.267303875445166	-0.407382919770752	-0.0577519855834836	-0.0800949214262718	0.334469533792198	0.247988850222734	-0.0899106000905348	0.202685428548215	-0.00596079341367628	0.34548637079339	0.199086896800161	-0.00677197856350631	-0.0261599273428175	0.0284346855480013	-0.0925092487004227	0.0122328694068905	-0.410721976322376	-0.313996792366447
SCO3284	NA	A	0.256521749414292	0.372789499701317	0.091131057094842	-0.175829166721567	0.141756808712938	-0.336517335687049	0.259786878226819	0.0379704232568034	-0.0629626646353469	0.185662737569862	0.238384789310617	-0.0309188059384593	0.0819640369643317	0.0270999770402063	0.150932129948896	-0.460096232016681	-0.0576710778640313	-0.262881893645011	-0.35913506815972	-0.0979878425730596
SCO6380	NA	A	0.259174111550739	0.132516661937775	-0.120539597846502	-0.150306392706162	0.00378298586574966	-0.314056096641884	-0.0726094620248059	-0.0479127185203487	-0.106499665405948	-0.173346378384856	0.0455478719712397	0.202324339770765	0.575618171782476	-0.13867297032399	0.440351078640601	0.00770156727389493	-0.0294633388093608	-0.232091120344537	0.00436724355202456	-0.285886291336869
SCO3106	NA	A	0.294850277483679	-0.0977713063621253	-0.0905591708541218	0.0840170754430551	-0.0952216594383057	-0.174180758400452	0.18488640825041	0.197691622332835	-0.232534659633159	-0.29377230106883	-0.0956596826632037	0.382679101215321	0.237896673846252	-0.273702197077917	0.371602109046673	0.0103547921061944	0.146039292165061	-0.3455542609782	-0.246600066673523	0.0355387112603549
SCO6021	NA	A	-0.206250698921347	-0.0814826450294679	-0.194750542840179	-0.00799089618894833	0.222294674123694	0.143151455046113	0.225432825631779	0.350003822660777	-0.478011917954181	0.0684884655471749	0.197489469549521	0.163262277230504	0.290843451841609	-0.196447238049172	0.0827081724735148	0.0525000091859926	0.0607317382547179	-0.149077431407118	-0.439686276975701	-0.103208714179284
SCO4268	NA	A	0.0812886182001673	-0.21500062745159	-0.211002143912053	-0.151689823865672	-0.234818701637845	-0.581499271510792	0.320163427416242	0.308705192340275	0.203043036019677	0.0309288104480014	0.300142116875517	-0.00823443182675732	0.231198809050428	-0.0103297390589581	0.18582545728882	0.0142805392216601	0.0948677389748656	-0.0818156950963922	-0.190074508341397	-0.085978803134195
SCO6230	NA	A	0.0439484248785527	0.0999871649290012	-0.255866154613956	-0.328371889111365	-0.0153245932395407	-0.360278327958279	0.276935479178857	0.417789051073925	0.179696109926714	0.218892991491499	-0.0702088711916802	0.0604181957635459	0.359973477474464	-0.147291988141898	0.0382485002781914	-0.0790125751583075	-0.13185147512669	-0.269883354587996	-0.226130357613976	0.188330191748939
SCO6227	NA	A	0.0509591760944113	-0.0401798858251436	-0.306757569580447	0.114791132398234	-0.0647646001874524	-0.260782932530613	0.0732952581059374	0.408880898490326	0.197618850593853	0.374861666922164	0.0590827273904655	0.198761791168988	-0.264729223475377	-0.24381483171335	0.364943075228251	-0.343534447888191	-0.0861072610773941	-0.12915984468	-0.0244430491708298	-0.0789209302638321
SCO4389	NA	A	0.387530747517709	0.181468028392134	-0.145432750897795	-0.300534470519895	-0.103502018659427	-0.143309903178785	0.203791393267263	0.363515656884255	-0.151845108079174	-0.133713467406543	0.279509360942235	0.0819025885763316	0.194120033113819	-0.12118294970718	0.269313875104341	-0.0189369413155411	-0.0695233835025619	-0.17482317475042	-0.405309103696161	-0.1930384120846
SCO6780	NA	A	0.089172352159314	0.292496386074915	0.244835468366748	-0.318964815782733	0.305067655860458	-0.377347204093293	0.196335519181593	0.36890792530278	0.0670607597070123	-0.0808762844097273	-0.0284250007029612	-0.0340924538302958	-0.300487304177132	0.0803109558536657	0.166291545407004	-0.116725600427122	-0.275879118593673	-0.213773182447567	0.119143204491253	-0.183050807940238
SCO6085	NA	A	0.376951849765958	0.236489598487565	-0.202923476239438	-0.186639328557925	-0.42381966324397	0.0501790667659643	0.139355584637764	0.262426771754355	-0.0227036497299422	0.238263005286777	-0.0828904649531008	0.2127038257258	0.0550552015460823	-0.0580404832735706	0.158132986049818	0.0189995780838905	0.103638355218311	-0.149972615727506	-0.403179989491774	-0.322026152105055
SCO5887	NA	A	0.643681488746353	-0.131743759968799	-0.131743759968799	-0.131743759968799	-0.131743759968799	-0.131743759968799	0.133935606094429	0.181288370182307	-0.131743759968799	-0.131743759968799	-0.131743759968799	-0.131743759968799	0.219596251189183	-0.131743759968799	0.39064859919115	-0.131743759968799	-0.131743759968799	-0.131743759968799	0.275262324159761	-0.131743759968799
SCO7716	NA	A	0.183246877611794	-0.109882543756141	-0.397555861550069	-0.258052317445826	0.255917317861512	-0.0833502533421031	0.197272211404152	0.243822044238551	-0.442193022162834	-0.112060423196031	0.0692978984548982	0.124278423691988	0.160726422169502	-0.196034216957544	0.222813944649382	-0.176721232341522	0.0159689481974143	0.232171794796193	-0.202014023297367	0.272348010974055
SCO5378	NA	A	0.145328552128122	0.148423499032732	-0.172514420583297	-0.496071165909312	0.164670557607788	-0.0477778197313898	0.153353634113139	0.0644919175620642	-0.0134831452275495	-0.0507160745898205	0.0813177504753413	0.0723434584759834	0.224861489403907	-0.142748024605545	0.535725331437037	-0.00282647345030229	0.0030200259290929	0.0127320153204629	-0.374106268049179	-0.306024839339274
SCO2765	NA	A	-0.21169426136368	0.412542048809289	0.0970159901480407	-0.114309197056397	-0.0274764394388161	-0.531574095245433	0.279878480847689	-0.166703786894137	0.095125624905263	0.0685916252895744	0.238258664535993	0.386556254962175	0.179908068143076	-0.108036106785501	-0.166192921402434	-0.025404539247238	-0.0955260770399353	-0.185554805741662	-0.13850999853863	0.0131054711127594
SCO5399	NA	A	0.439016288061794	0.106163547149746	-0.327187936668182	-0.165607273186354	-0.40207879692287	0.0721678177931864	-0.11788845462008	-0.124566854300032	0.349266322342332	-0.0590220395123087	-0.112465147599814	-0.212152537457784	-0.113432884644078	-0.198786461021946	0.238546502024459	-0.0977719577261915	0.0975854101231501	0.163185046815572	0.21632919173619	0.248700217613219
SCO6090	NA	A	0.284124319049595	-0.0703407126632749	-0.255379727602569	-0.159408490516131	-0.0977005058229614	-0.249520543274377	-0.0477894745065459	0.105255934888171	-0.172205286300812	0.147079187644697	0.31601534828874	0.226391727527091	0.183184923340868	0.283376885314519	0.234209683170414	-0.093573059319525	0.0124184816437136	-0.0450959329142586	-0.577900905852745	-0.023141852094609
SCO3638	NA	A	0.0539598422022833	-0.034735801256379	0.0586313911644369	-0.0434033634452642	0.231768632321382	-0.187094869391149	-0.00118901169049623	0.294890768029499	-0.240209955037624	-0.223567603847794	0.444299274588897	0.173388918845006	0.233240157721631	-0.146294433827541	0.253812029705923	-0.190676536897023	0.0535325725998761	-0.145787512116178	-0.499298100262876	-0.0852663994066081
SCO2775	NA	A	0.154419495270562	0.0838605386112397	-0.326700974703217	-0.0154142990583144	0.083770338330476	-0.195242743591522	0.0258290852516674	0.328104716642713	-0.079318594159052	0.153225578660955	-0.227988533449631	0.235979266348403	-0.00440256629416469	-0.355473468472896	0.361666307272067	0.134172852216106	0.255936952026118	-0.173015005793709	-0.420054887865818	-0.0193540572419857
SCO4106	NA	A	0.241336781950372	-0.0845818076203653	-0.309579192800338	-0.193162940672916	-0.0985145730672869	-0.425711401774776	0.428635618432634	0.199816609647036	0.0807759785493678	0.373029717798401	0.0362958472209614	-0.145262586333673	0.258244342156791	-0.0752851056458697	0.099469947644935	-0.196435737086389	0.0309819546231407	0.108301537118891	-0.225254294960673	-0.103100695180243
SCO0574	NA	A	0.330595605275326	0.0821140608278217	-0.191818450045266	-0.199721589365037	-0.222767051464073	-0.303724304938864	0.502700873105979	0.326227343907703	-0.231039979698496	0.175982740595928	-0.0702446094365621	0.108329197348341	-0.115082722423797	-0.182726155716623	0.268289510056695	-0.0348908531558014	0.0444524988410369	0.0259476259521583	-0.224143441647113	-0.0884802980193549
SCO7006	NA	A	0.13907780646526	0.0442624385431318	0.10936930088049	-0.348350937414607	0.0128710271656247	-0.0418808092666068	0.0477089120542342	-0.064323006317911	0.528419411097252	0.167544380263111	0.176641701309872	-0.396200823867433	0.277475058428457	0.0162646280007297	0.0149723624427101	0.0484395440902041	0.0823509384136576	-0.230401575810101	-0.239231336572086	-0.345009019905992
SCO1976	NA	A	0.174680207609187	0.0931546020960594	0.196167047836259	-0.26563583277579	0.24123697879412	-0.358165623071051	0.0281371231738117	0.319409262273254	0.363160862162741	0.0647410398607029	0.171100222283368	-0.0307862899863478	-0.201483435979458	-0.110211770702213	0.227515624316803	-0.124660389554339	-0.313102515568135	0.0333717449283402	-0.357014874322771	-0.151613983374543
SCO5671	NA	A	0.205164428023021	0.0810625085949295	-0.283184609372318	-0.381621840761321	-0.103136378072319	-0.264680439224059	0.305434197860029	0.190380747480341	0.0577133640781109	0.272440722598208	0.348823916189583	0.0625120467703715	0.05632357822559	-0.377628633053331	0.196050290872488	-0.0507911622226684	0.0785839968376352	-0.169654229142329	-0.248392369756081	0.0245998640741178
SCO3499	NA	A	0.0635247456206143	-0.105520935385595	-0.281615594137746	0.0515590588488726	0.175879951956757	0.0956319500443257	0.0309365346943062	0.227623333227941	-0.199260873129474	0.355542487845322	0.176943903947501	-0.216190520259393	-0.116780302446221	0.18029235469664	0.381192691101126	-0.293981640376309	-0.0902254094119133	0.0538241681660214	0.00620461575915843	-0.495580520761933
SCO5277	NA	A	0.034036590199702	0.0373041569003121	0.127115361583185	-0.109301336756735	-0.276351887596767	-0.352677215813553	0.22449022960844	0.193657942878919	0.298350424591919	-0.000909638566771509	0.219966700058129	0.277780882027762	0.0787363167305259	-0.313910225683336	-0.0625097694932646	-0.4259289581099	-0.168209288095489	-0.0707952099970766	-0.0414085259363732	0.330563451470371
SCO0636	NA	A	0.0921336194228064	0.0751561962595555	-0.321095262447074	-0.0819314273844407	-0.494741274236516	0.0119415756683781	-0.069240317427596	0.033585851978172	-0.0957061673853454	-0.112524427026603	0.442631355768889	0.327224009303715	0.254851208591198	0.0664518199710979	-0.0796698016996422	0.350531948585903	-0.161030550271031	-0.0153204234464788	-0.203456444922403	-0.0197914893025843
SCO4523	NA	A	0.348449268720443	0.360997300029257	-0.00699158679733269	-0.116530646103728	-0.073143798276071	-0.181026082996643	0.221305127970802	0.419407951469933	0.267395834768834	-0.0153013959807877	0.0913321951679382	0.0633983349845284	-0.189180967840556	-0.229301419703504	0.0265568035574626	-0.161214641707981	-0.0658063942744338	-0.139394374519321	-0.410004312966754	-0.210947195502078
SCO5422	NA	A	0.466700090701976	0.192651273882368	-0.160286863452532	0.0731594393988524	0.069972227156446	-0.286282813640522	-0.0947345310448688	0.236801335054858	-0.201283713857459	0.0126220747334078	0.417432837565116	0.108945552003577	0.0953827146285273	-0.0973382667784701	0.0886254708043204	-0.198368203224929	-0.0589504031231454	-0.121091662033948	-0.453210753764378	-0.0907458050091976
SCO5533	NA	A	0.216772975576023	-0.43354156734635	-0.264767232628879	0.12615482437225	-0.239387778398187	-0.372021961107467	-0.00486515327198012	0.349273957627905	0.161170064439525	0.332634182255718	-0.248745122100634	0.149396304605601	0.161402308969013	0.0803361987662821	0.0663078968873712	0.13283418066937	-0.0996531329374246	-0.147255799591413	0.0985550665574375	-0.064600213344165
SCO4284	NA	A	-0.149658534794997	-0.0959681521486888	-0.254417039072267	-0.052730650038409	-0.185816042264018	-0.266283073782255	0.219907756581759	0.368359345683847	-0.45288957772202	0.00279187323822749	0.0858762078638451	0.220944664038358	0.114063205350297	0.209262473480107	0.4784778402597	0.00238564923215034	-0.0569608067220293	-0.0346584580665328	-0.125744756295208	-0.0269419248218681
SCO4250	NA	A	0.214481962711391	0.301769373519311	0.0449956503326862	-0.160898910027074	-0.146613943507144	0.0411253443321089	0.350644484040992	0.267078258276041	-0.212399384173272	0.0757871873456848	-0.0922174067104724	0.143323260649742	0.205584298452282	0.025171245683846	-0.191413100346746	0.087523577404367	-0.125286810754032	0.0486658948296579	-0.468798567053817	-0.408522415005553
SCO7628	NA	A	0.167929326268433	0.446930056444824	-0.0581517230818167	-0.0164258571506624	-0.0350627779915684	-0.37478463602419	0.163598532730264	0.0670232233522881	0.0181245746189509	-0.0979034803228576	0.380114895447784	0.227669160091093	0.198092045053381	-0.0144197736421869	0.0123871959025728	-0.381715391668384	-0.0876269684812709	-0.193214401273633	-0.103370071312207	-0.319193928960811
SCO4339	NA	A	0.170908473392057	-0.09195959650801	-0.268071570991091	-0.0185759744467613	-0.145470745868083	-0.608459691711849	0.151126635975767	0.286767583371384	-0.0472510322254447	0.170356650197787	0.0687739319967591	0.0587116747670622	0.182607570468529	0.042698748041647	0.213593232492701	-0.164454727392832	0.0587082277695068	-0.375296281898388	0.104655389185851	0.210631503383406
SCO6381	NA	A	0.0837792911808797	0.0649481557381053	0.0222055502774707	-0.219307813583264	0.0293706554611894	-0.40449789254977	0.181744115652295	0.45637004132731	0.0205699833387802	0.263840144976398	-0.234019674877814	0.0093114769118956	0.342512700201923	-0.0921934541469125	0.0286261550322591	-0.468130407571092	0.0375056030015379	-0.0964180349771149	-0.0641559213527243	0.0379393259586429
SCO1075	NA	A	-0.013021706836625	0.125822222867318	-0.310890856044546	-0.0866033546618517	-0.339122695795199	-0.224915327870126	0.13133122028855	0.446607222996628	0.0285933807819234	0.238506363153788	0.24409628910953	0.186323501511595	0.377471918846957	-0.0888442440713697	-0.265486809222741	-0.109541858470291	0.0770684510751081	-0.13920486460395	-0.114643279787906	-0.163545573266791
SCO7071	NA	A	0.3656003074744	0.217279143196343	-0.444759660142745	0.171611857598796	-0.258139404472409	-0.377284913977631	0.0809145685309951	0.17256862602046	0.041371475292665	-0.0890375155462406	-0.156309202468454	0.0808212800471035	-0.156595059483855	-0.0561025135753259	0.110735020412109	0.32962441185632	-0.16725964404753	0.242600719032992	-0.145449862919615	0.0378103671716197
SCO0061	NA	A	0.28018358326262	0.334270993740163	0.108276842773402	0.127566987992795	-0.146128019958955	-0.329448183129999	0.103910403945662	0.178157557724618	-0.35361787228844	0.0945009475541272	-0.0606041960049377	0.0638451156037387	0.0973715014647851	-0.00455637256200125	0.0615828894407136	-0.228817571200863	0.225046566799885	0.178013735037811	-0.327067449233148	-0.402487460961973
SCO0150	NA	A	-0.0493633840292667	0.0463091338466217	-0.154746273084678	0.0815925859204985	0.022136648502435	-0.560672698170587	0.310517887032876	-0.257672414171982	0.134060264198001	-0.139182934728277	0.295403380770776	0.0232942293635223	-0.298836470564669	0.368285366097636	0.111834701809904	0.151944763110106	0.0956027901135599	0.0303721581220504	-0.192954306325046	-0.0179254278134833
SCO2773	NA	A	0.0675277306349398	-0.124913833793439	0.000633643205640855	0.0581960695922956	-0.112456488338008	-0.150573527610615	0.368416559148783	-0.342730653441157	-0.172915180819252	-0.282217802468112	-0.00404611166639102	0.109589939018343	0.0281442364655775	-0.0116272081750552	0.505433737942917	-0.208653072978149	0.0181925000080625	-0.263387355820174	0.324450332582811	0.192936486510986
SCO6463	NA	A	-0.206362538053519	-0.182699517910155	-0.0597789884525355	0.280294572199455	0.110990664744004	0.11319181690677	0.169609506273899	0.134126763864536	-0.341944757575375	0.354923033942389	-0.00540248707166602	0.089357343794813	0.330158141174863	-0.00874595231134512	0.235121908032624	-0.0262911277608102	-0.349419045074546	-0.207473644992545	-0.352919680079351	-0.0767360116515059
SCO4865	NA	A	-0.118594427873945	-0.222445473407901	-0.346214314044584	-0.288158951665811	0.0390028411662475	-0.110068611303982	0.0395488240746387	-0.178977249386683	0.232231410969244	0.481761631303013	0.165026872866666	-0.213949278629046	0.438818966287839	0.0962853121453076	0.024833595259784	0.136434977165846	-0.00562830347001442	0.0832192105054164	-0.0621247128595434	-0.191002319102491
SCO0478	NA	A	0.485949806078979	0.0253342151226783	0.0311977164545212	-0.17015057425838	0.0373697690354746	-0.0196187620667172	-0.0871536713602572	0.316974351164572	-0.113458635969979	0.120814593176841	0.123049677967439	0.345497661911674	0.0866349244378724	-0.138302203608198	-0.292510240148444	0.0391387347936021	0.101985966894967	-0.337935214297699	-0.348577221728268	-0.206240893600676
SCO0850	NA	A	0.231177938210506	0.0571104579459139	0.0711993955703241	-0.198078095019248	-0.165526026553115	-0.398938291405679	0.0198982993118104	0.147961722152165	0.319755141433956	-0.405196134293995	-0.0401840735866359	0.347271033531484	0.142271518868202	-0.104242321405306	0.331678187950582	-0.0801407787036363	-0.191395952923103	0.115352326664658	-0.202601377262152	0.00262702951327043
SCO2933	NA	A	-0.167942076412705	0.0557064333081403	-0.373073627989563	-0.0351869543902295	0.0431959439107197	-0.496166503583442	0.486521342241158	0.206909688001373	0.351409746326708	0.05862786187443	-0.0400028016873368	0.0992928398384971	0.0863084847765752	0.0934508970668757	-0.174615198795165	-0.0996063804599006	-0.138623285715587	0.117675265202248	-0.0944244829398868	0.0205428094270887
SCO4082	NA	A	0.225449982906031	-0.0751843634634097	-0.282860638132368	0.0765721740997334	-0.00411749399064876	-0.224624266697696	0.232350981447379	-0.0767966815659875	-0.279191612385691	0.266085274144118	0.382373295292251	0.151670778048495	0.385416604801963	-0.0953203297189229	0.0800733815241323	0.0335667703298532	-0.113068214103413	-0.317967342511973	-0.280999856418699	-0.0834284436051451
SCO5764	NA	A	0.260159521804334	0.0107129374531755	-0.260636027655719	-0.473518665696023	0.0788323497791249	-0.178972906061743	0.152798577088069	-0.0403366601219297	-0.339350820336189	0.128956963461749	0.448937156668708	0.203990435788524	0.0308388240217321	0.224569641880996	-0.0940284591678898	-0.265442934224614	0.0255918187232328	0.0667133207819993	0.0222215889734242	-0.00203666316096118
SCO4364	NA	A	0.242231368636332	0.196509284155063	0.0484894624698766	-0.0420185251410419	0.00515800248142106	-0.291155869620727	0.070840515537439	0.306173687352095	-0.268669928511691	0.0862378086968176	0.385464263970212	0.0707354530942252	0.174993581889655	0.0873335604871874	0.207849893582481	-0.231909247868044	-0.198047702340339	-0.295851364867797	-0.276687313401245	-0.277676930601917
SCO7616	NA	A	-0.0683408731039776	0.251313990238341	-0.359218074150792	-0.0525881082879889	-0.121280302880571	-0.401354899360269	0.0931601290900641	0.288441058080593	0.188389907359311	-0.0422028343392253	0.0267268434386434	-0.337097719292851	0.0444122158980269	0.256687299916651	0.292411724675135	-0.12546308660859	-0.0456414216488539	-0.127337979779764	-0.102268996839483	0.341251127595594
SCO6436	NA	A	-0.0525443601531517	-0.11354991417734	-0.257398116205409	0.263778082377173	-0.318840330708467	0.16243202958319	0.239728869479795	-0.0150901317133427	0.197282642084748	0.289289857834284	0.364688672547495	0.00383983303235635	-0.131631453724256	-0.182868774237459	0.166762582447773	-0.00169658250733895	0.121601011253135	-0.0586166651297912	-0.410994920113285	-0.266172331970112
SCO7048	NA	A	0.00114862380526981	0.115673639046218	-0.137944576589231	0.424774127551446	0.0201209865022136	-0.142866662822978	0.151444496761266	-0.012051936838648	-0.401986813091801	0.0656752657249289	-0.0766244286672007	-0.175320060291595	0.119026502655487	0.117495265754017	0.369431264134297	-0.166403408840108	0.206768429702486	0.13158584317181	-0.17901975180006	-0.430926805867816
SCO0087	NA	A	0.512962287902873	0.175038660596855	0.0501254688912294	0.0546283336583442	-0.0216981232521678	-0.453558079541741	-0.154579628686193	0.0985736364887333	-0.278625321599662	0.239308808729096	0.0896308688829301	0.252443318003769	-0.0615182114143611	-0.18921258891566	0.250200923155681	-0.109118759227844	-0.139816983287479	-0.179881234219435	-0.00298809928759214	-0.131915276877375
SCO1167	NA	A	-0.0297215089048073	-0.128739281317132	-0.313594362537616	-0.265103248159375	-0.358208765272304	-0.258562772802728	0.124227984974433	0.125412122663347	-0.175513509352702	0.122583644063158	0.272742562615531	-0.0727939822134578	-0.0307255614953599	0.130362403439916	0.521645067443456	0.112819864999989	0.228937691966489	0.096685348969151	-0.154647753251442	0.0521940541714554
SCO2537	NA	A	-0.240251909087588	-0.121697935209277	-0.255015774765584	-0.302766932571253	-0.0869774384780517	-0.26900117521883	0.0179625420852387	0.156368424628942	-0.101016151223774	-0.00301717774141785	0.288548941100597	0.338644176054639	0.31484858300335	0.0526928648921432	0.288201010617209	0.137026756856903	0.206451497556093	-0.372768897255037	-0.0112386089096561	-0.0369927963346468
SCO5599	NA	A	0.3098752364206	-0.0921055264395432	-0.242409844897642	0.0375559725989136	0.0673509238214725	0.171084460997602	0.215562624630938	0.0555395130401752	-0.135587281190511	-0.135262326830917	0.173759205006441	0.336659255350892	0.0681889595373062	-0.493078332387484	0.179274584556819	-0.150262269173657	0.134155518079555	0.0801916043110782	-0.339429550702215	-0.241062726729819
SCO0088	NA	A	0.314514108763932	-0.109790115237462	-0.0747095858957247	-0.277396647323593	0.0784731233375791	-0.4566921313349	0.222597492132925	0.329800077021495	-0.0510191194912482	0.471136045702049	0.085532511031317	-0.141288759173479	-0.0673017293315854	-0.105084633369325	-0.0202501719152628	-0.0624514975140293	0.165236952825872	-0.192464473971187	0.0452841699001127	-0.154125616157483
SCO1877	NA	A	0.232986393430648	-0.213018488748977	-0.00829392953519315	-0.000650190536300999	0.224656611744436	-0.0850767525593168	0.354652611398543	0.296744828441662	0.0181826692317442	-0.0728878787133913	0.344225145758303	-0.415191045548163	-0.409302744656173	0.141386988754541	-0.127786998990819	-0.0687798636337711	0.100354770608954	-0.0699157338162593	-0.170661028556527	-0.0716253640739426
SCO1436	NA	A	0.0227685975300869	-0.0854237328601952	0.0437455985247914	-0.18143963664267	-0.209516594575768	-0.322030760189182	-0.0668946617782558	0.046879908582206	-0.0825974313754512	0.12637380072856	0.196386617294368	0.302753319287584	0.139312975041388	-0.380689761501726	0.380225902799724	0.182984530147995	0.195753038267113	0.135771043849648	-0.0270674553769616	-0.417295297753255
SCO2130	NA	A	0.334899293299512	0.188932171326603	-0.174139550285229	-0.274909790569121	-0.46264080889038	-0.0644603376270405	0.215348039535874	-0.0343760198426017	-0.000229541716919357	0.10337189290506	0.438035228481457	-0.0151913068929006	0.0628093503913476	-0.0690722278742144	0.0450830667462503	0.096051897215224	-0.00592100352087233	0.0744720777719965	-0.416319357498923	-0.04174307295512
SCO4393	NA	A	0.389513634290635	0.432404699558882	0.155130279648752	0.0154529895916355	-0.246754965811072	-0.19669653921141	-0.195530469413816	0.180010576459355	-0.216547598484886	-0.0703860002527599	0.132509820808596	0.219807725997904	-0.0963953257441967	-0.0585645520885327	0.102541809935302	-0.0134998508722211	-0.0836424402864751	-0.474631796141978	-0.0765943416108947	0.10187234362718
SCO6421	NA	A	-0.0618559025074044	-0.0053894645866317	-0.692541729941756	-0.290926296357615	0.0733830643313089	-0.0676032149541284	0.224279992067289	0.104343724337927	0.128285898253597	0.168145546954617	0.106146631731543	0.192114485892101	-0.0569001782766114	-0.29637692828196	0.190184353560964	0.238700713173956	0.00610443873200306	-0.0134194912422954	0.0738399869925628	-0.0205156298794675
SCO1936	NA	A	0.245485279284364	-0.0207144825276648	0.16776955876269	0.0442205035400196	-0.26946173009162	-0.412437290405625	-0.261578609033728	-0.20293082543318	0.206855842768397	0.238096543590577	-0.0330383283701838	-0.00943653583986315	0.0893543956624532	-0.214233493115388	-0.0175130284726013	-0.286307580044313	0.00604268014927101	0.399097808457442	0.0514149266574124	0.279314364461532
SCO3283	NA	A	0.032167816909177	-0.0607392596662479	-0.178230354455651	-0.181395444797638	0.212656918290457	-0.315165490580481	0.276952086328029	0.259578143949209	0.12114382249519	0.10102979969752	0.209532293744989	0.0247281822640257	0.255160848250935	-0.0533686974527723	0.0566264645405186	-0.499717536411773	0.0289838060075538	0.161246457762731	-0.369339817566474	-0.0818500393093011
SCO4671	NA	A	0.0809608213749542	0.0888749707860492	-0.1708368602894	0.067472681132279	-0.115871775667455	-0.34922572917437	0.283072505074262	0.0815965360094	-0.325234292730942	0.191324645020138	-0.140684810270845	0.175940924016235	0.102488492298604	0.025549767042097	0.497062121158525	0.165035778961611	-0.18524092112464	-0.160749675107472	-0.325710985282178	0.0141758067731488
SCO0938	NA	A	0.311032791572161	0.300006599858469	-0.0613756956552929	0.0695953479778555	-0.0909597844387604	-0.267581127371095	0.126263099827034	0.289151310666441	0.209882997294586	0.0576743297611384	0.436998182538347	-0.169272159155653	0.0354902274537743	-0.273956190049805	-0.118798817726727	-0.189130181956757	-0.0496240137850017	-0.122490676875734	-0.309150351491488	-0.183755888443497
SCO5534	NA	A	0.355508664380102	0.293810365204739	0.0299743846905471	-0.398670096173952	-0.193637480876059	-0.370118453553606	0.0163957691459595	0.18673930839721	0.312909490570027	-0.0317437981852051	0.226767507534914	0.117409053275298	0.0855013309769972	0.0492390140901331	0.021908155719859	0.00783107407012285	-0.196110626550952	-0.313400707973473	-0.117116979410864	-0.0831959753317937
SCO1162	NA	A	0.302606933813184	-0.0314555859464187	0.0904686241627557	-0.285060852024799	-0.166004293981928	-0.0567774930043266	0.292623091195347	0.139151209897091	0.245897646604666	0.149817096608688	-0.113744080225517	0.159444787679808	0.101195868519722	0.149851927251899	0.157194887215796	-0.023986920141315	-0.00880968818817651	-0.372897917409664	-0.291203833245582	-0.438311408781228
SCO0551	NA	A	0.525901734725826	-0.177185798059301	-0.197888240470321	-0.200352626149547	0.0103671623393322	-0.197895611362105	0.00576873337124284	0.25642979365602	0.040409872204586	0.240669539611065	-0.207720517359679	-0.0103174833420976	-0.115282815723376	-0.159881077835077	0.188342399926097	0.0484717121202138	0.0886046777628724	0.329442528873081	-0.31946558448915	-0.148418399799685
SCO4334	NA	A	0.40729528885955	0.129647793426049	-0.198898503763678	-0.0330838286801276	0.00396050395460401	-0.321792425361365	0.0113824526155688	0.210734017715447	-0.187255352353411	0.0313393885742488	0.177301094454031	0.142761694415646	0.255280933993997	-0.443918745927505	0.293620639316219	0.0972566335469702	-0.0932559062936718	-0.164805562271244	-0.0960747942573135	-0.221495321964019
SCO6470	NA	A	0.375431155163132	0.0398670429437482	-0.348437728917608	0.527028641018548	-0.00454629275003704	-0.222711223651156	-0.0522346381686134	0.00932401486336865	0.0358886353260619	0.144205138608578	-0.300531617913759	-0.258542322312083	-0.0769159227213256	-0.151918005177148	-0.0141265291570378	-0.150804568036754	0.127502528760316	0.149202489646274	0.211422844360895	-0.0391036418853976
SCO5770	NA	A	0.0461927261327757	-0.166747805360107	-0.0235745359246327	0.031021213642501	-0.290217178227815	-0.253428290665815	-0.116504686471442	-0.330090395594899	-0.0488175234361172	0.0615933142793654	0.103045328212341	0.280127794326922	0.585040402474204	0.189777921653586	0.155065304509151	0.161176421805608	-0.0432972205662363	0.0403024801162184	-0.253159882346389	-0.127505388559213
SCO4413	NA	A	0.231931003276424	0.0554115942020998	-0.243861150870766	-0.442900755197131	-0.161860610860968	-0.183119977809662	0.209819118891345	0.173157049392753	-0.104433860836961	0.0912350760524316	0.0314374781946065	0.0962143307753229	0.3330356305661	-0.142619033581438	0.230036591599247	0.208769838220775	0.030015787478908	0.115510478383568	-0.101311514120642	-0.426467073756016
SCO0357	NA	A	0.0488445287084334	-0.0716300822556901	-0.342391312055159	0.0657508935212094	-0.2282048306662	-0.294641287874671	-0.225173035407567	0.456104382917917	-0.0205571182353403	-0.181454079498641	0.153133249934083	0.100775346891127	0.412115676294981	0.0709073213270766	0.0441529717100586	0.0969089532212419	0.109066236295945	0.198872987720248	-0.213038814464686	-0.179541988084369
SCO7561	NA	A	0.101543951669975	0.0422007484475906	-0.239232489591052	-0.249020501018017	-0.434629627840852	-0.00856606604129251	-0.23319032751732	0.223734808504521	-0.286154224288578	0.355385770230533	0.0595253620258167	0.279032823517403	0.330512501833613	-0.169521480789718	0.166562174045892	0.030520723075345	0.105274778336287	0.0544534516098596	-0.046996565229811	-0.0814358109801951
SCO0980	NA	A	-0.0440025405404321	-0.179916282779286	-0.0936799910185513	-0.0373267947614992	0.00761180392648275	-0.161563932743196	0.00851830304525492	0.0730255072613306	-0.0962725268213687	0.340785939524225	0.300303476363102	0.159190917161329	0.0829677672867548	-0.300691453306873	0.383944329298382	0.0815256308447154	-0.479863530253384	-0.00933626251134712	-0.242828061118975	0.207607701143334
SCO4592	NA	A	-0.0196542851870958	-0.103711557034935	-0.522364003993333	0.173752503380745	-0.143881794739927	-0.460647383495635	0.0238638368694195	0.101548945570139	0.0861298907123498	0.133913883721295	0.148820470996706	0.0564919512750857	0.0232706061773715	-0.120734572449597	0.395438655817785	0.0815161809999609	0.084149827028714	-0.234365144347607	0.193439367444052	0.103022621254506
SCO6480	NA	A	-0.0111287414294878	0.10248423871064	0.1546055445056	-0.0504883869964328	-0.130712425387746	-0.303787707551988	0.0901265864844847	-0.134040428498324	-0.179422980361077	-0.0435506207576122	-0.0191979516339744	-0.258198145975132	0.0586389113296022	0.0291098308879887	-0.276594401444035	-0.0702838246554904	0.0259651836509587	0.368576864148378	0.0154169250784406	0.632481529895213
SCO3373	NA	A	-0.0551396787231688	0.0477434705416755	-0.00629002053364047	0.0996694182445701	-0.224229293021235	-0.446870134591293	-0.461680796800666	-0.209161438260685	0.12847444497854	-0.00943803316841851	0.00719609052005943	0.226038396242735	0.226955809127499	-0.0230506202245397	0.182535812179641	-0.0916379084398145	-0.0294634575924562	0.0826234788335416	0.120044144464705	0.435680316222934
SCO1512	NA	A	0.305744462909468	-0.148293402594012	0.0418199975499256	-0.162158037473482	-0.185212638114875	-0.121068518044705	-0.248258264162174	-0.0439851078556668	-0.205146662739162	0.326866524911336	0.480668810966708	0.0976746918490292	-0.00306519126082438	-0.162631072116769	0.0393235416117852	-0.0352628476299301	-0.151438699926652	-0.146925265347595	-0.0884872827320748	0.409834960199676
SCO7112	NA	A	-0.00398339006308701	-0.00463943458853233	0.0638863198457367	-0.325398380150178	-0.183787731489185	-0.285667335873825	-0.00699390599030947	0.0870046051350797	0.12649742071893	-0.146870823035863	0.451924421280229	0.238637795171238	0.0574384844293405	-0.234154753295925	0.502645655585036	-0.110075624577988	-0.0389345486808255	0.061805500022694	-0.166741468488742	-0.0825928059538228
SCO2758	NA	A	-0.26533659028613	0.0236958674010195	0.339182535884749	-0.108242349987752	-0.240206027828064	-0.198008160082424	0.00240489768866503	0.316467848668145	-0.158502172266344	0.412021830080769	-0.143089318970905	-0.0413418140087676	0.402632164537221	-0.0332754865889253	0.122100964269139	-0.171035739268793	-0.131901067920533	-0.069939921619834	-0.188395370552092	0.130767910850857
SCO5550	NA	A	-0.0705277627082697	0.200995311175547	0.180224339807802	-0.137389617452602	-0.174846955776289	-0.150411500945736	0.349382167443279	0.226124029198221	0.0830357647222848	0.120102776875677	0.0738815736286171	-0.0443627216692839	0.0996113004587937	-0.0130338939250714	-0.132035735717252	0.171005733326953	0.00918861869631238	0.120461774315173	-0.622072039958907	-0.289333161495252
SCO6495	NA	A	0.177927823527556	0.118271813899473	-0.544069807461543	0.0704090986839447	-0.154048688763142	-0.188155633843873	0.173990646921834	0.237502501932731	0.141728507383297	-0.205544397598804	0.329851083981961	-0.182329998627739	0.158844102841068	-0.14973072994541	0.0823697091031637	0.28833273907279	-0.0582809912403373	-0.017089478431215	-0.220358077970953	-0.0596202234647993
SCO7780	NA	A	-0.163822705192509	0.086826802329858	-0.144573388368741	-0.242129051747849	-0.163345272874379	-0.454367986713794	0.192743958905626	0.141796545251665	0.137596631049044	0.154672693198939	0.316138847649042	0.338071930655341	0.221310426434929	-0.403094843650103	-0.0359129547978028	-0.0722107062262318	-0.0225854299575143	0.0872839938476293	-0.0060362554794513	0.0316367656863026
SCO1353	NA	A	-0.218683890537616	0.214493471606267	-0.100513667415123	-0.204067171937685	-0.127244592081239	-0.296371832564848	0.0150574566732662	0.00327731079549709	-0.0970077750852607	0.285171213700983	-0.19928623402675	-0.0565517198129843	0.154305960242938	0.294251894916448	0.188655671827721	0.295452557139119	0.292404256928038	-0.278253501757635	-0.296298798671049	0.131209390059912
SCO7072	NA	A	0.133658251472699	-0.0917122341414318	-0.143776215000403	-0.267151715637601	0.0266237823601219	-0.325614814621603	0.235803176983166	0.197609062473922	0.268564571210809	0.158468793370375	-0.0500516588718405	-0.0847681813967225	0.0939484715866721	-0.498302146707237	0.285918996277956	-0.0159657157609336	0.237526790075423	0.1125601500775	-0.202442689646906	-0.0708966741039689
SCO5222	NA	A	-0.0579377005511046	-0.136000089753637	-0.00916672049455602	-0.061736980580323	-0.0766385292204323	-0.534335616083547	-0.208330164356942	0.151734409897158	0.474578706638499	0.260055732151092	0.12117648416189	0.0568866711964779	-0.00289026023809269	0.0598795268444281	0.0437269161881022	-0.143969271030135	-0.0503602939784233	-0.06235821066225	-0.174027316018423	0.349712705890221
SCO2445	NA	A	0.116019449150957	-0.0678317762828802	0.232785952917992	0.0392171008753088	0.00642681617793728	-0.146267846649197	0.0218690647065549	0.207289723134208	-0.573701520335164	-0.0637654499533598	0.057069292939858	-0.0376752997622154	0.479294024864412	-0.335006186379623	0.0652472923145473	0.124572702339234	-0.118027353898424	0.123132964470796	-0.084755086279565	-0.0458938643513769
SCO4521	NA	A	0.124886033001616	-0.148336457071359	-0.364566347794602	-0.211355640387171	0.0456389220301912	0.0627833443863701	0.211838649143382	0.214383815560604	0.117977680525215	0.247429820702918	0.100534374013939	0.409195191312653	0.0605513217041245	-0.205884783964826	0.272532314553902	-0.231854527718901	-0.100328673145934	-0.233439884750282	-0.227863430976951	-0.144121721124884
SCO4155	NA	A	0.0709016122283157	-0.00583855797002775	-0.38955733940745	0.00381819508592196	-0.250230795989407	-0.259917656989634	0.0948212325660798	0.176895312068482	-0.162264941365124	-0.0726024308146527	0.211824667791813	0.401933895044392	0.245998573659274	0.0587005716236479	0.309424392093608	0.0663390550236458	0.100131003138219	-0.100017938405117	-0.257039651747417	-0.24331919763457
SCO2123	NA	A	0.308083098559815	0.0545398926088563	-0.400855249531138	-0.098843034023079	-0.24026617122707	-0.210665833771834	0.182359906600524	0.303584488127182	0.105222702590251	-0.156065858637293	-0.0402501169547209	0.000450148955792429	-0.00263371313005933	-0.234722277922055	0.358463442297853	-0.0281452903513495	-0.0209435507240974	-0.00511592033974484	-0.208442969898348	0.334246306770517
SCO0591	NA	A	0.118509869499724	-0.211926421057117	-0.213413350717977	-0.0282852138105891	-0.146968063098258	-0.364985646734644	0.131177199855827	0.437824398642339	-0.0350080672433264	-0.0969535028432067	-0.169379954164409	-0.139003256690104	0.318172659507214	-0.307057937522194	0.193306877625427	0.0131278674579023	0.0576114818199054	0.0943889228307375	0.035116773058014	0.313745363584739
SCO1279	NA	A	0.2288661815081	0.174249046582043	-0.256631914942909	-0.0340063592224245	-0.200477965775105	-0.202386553452663	0.317893099734426	0.0461672269102529	0.199388173799044	0.274218096927763	0.34935802275786	-0.228170636742819	-0.20039773008854	-0.220971146160913	-0.1135047626568	0.270515113507989	-0.033736511822251	-0.173868145449817	-0.204341525981113	0.00783829056787377
SCO5479	NA	A	0.205083653092129	0.156800782923882	-0.259505252446557	0.0634838994458127	-0.301311727140233	-0.000738232831957397	-0.124037931232786	-0.0897642362846112	0.145234096177623	0.0382040222986211	0.341943193491723	-0.0965846989337571	0.153003229866571	-0.482298469296832	0.0786927355558085	-0.345709256433578	0.062507094437052	0.178888855536075	0.219757948392625	0.0563502933823878
SCO2109	NA	A	0.337869664969794	-0.0847843086952222	-0.0218836488660994	-0.455497653604232	-0.114556540093311	-0.377641283210128	0.165343293691597	-0.00422490344273285	0.074116454434118	-0.217066343268267	0.26854208017344	0.0358225379825834	0.0701954300055299	-0.0172967537082549	0.278050954639443	0.230787862219688	0.150105217676055	0.0177642865512553	-0.257974019712933	-0.0776723277423237
SCO5270	NA	A	0.0549874030424444	0.23305315738451	-0.0551970218267055	-0.515771282898164	-0.408534667265868	0.0473778620905612	0.0812515279159869	0.012273457993222	0.343525952805403	0.0531559837599538	0.314184547398109	0.060440407576916	0.255677128946486	-0.0201049110375799	-0.0487799202227719	0.0594742929986856	-0.204607891804731	-0.0278474750426638	-0.113161995826471	-0.121396555987321
SCO7370	NA	A	-0.245228575603057	0.179542924278543	-0.0338863104710017	-0.031538629219078	-0.233843292112406	-0.394968083975192	0.0989472479693119	0.313286106447052	-0.154775629994447	0.0697923894694594	-0.0186427304997814	-0.0484643871975129	0.463020875357041	-0.0652673830339582	0.398681709281521	-0.161027132306581	0.0448247063534088	-0.121578059206172	-0.0340677248324206	-0.0248080207047296
SCO5922	NA	A	0.131393947238285	-0.00532413208975324	-0.558594835845698	-0.272967460827835	-0.0492340269821252	-0.0632044245900532	0.191567916044681	0.151032064127123	0.190264479330034	-0.0468857052844105	0.15755929537576	0.371718308897905	0.127888463409849	-0.0268521081415529	0.107785063608772	0.179234794617107	0.0112110753844648	-0.146101953098447	-0.296647563612236	-0.153843197561869
SCO3306	NA	A	0.224310592467794	-0.194662073712884	-0.292038163744679	0.0215792502103134	-0.138138971974758	-0.100468415057241	0.0185349271942647	0.260281256336785	-0.108019677819829	0.0725621106108618	-0.110853104908018	0.249706722734831	0.157838343052845	-0.0106773346790985	0.456526556897845	-0.0925540802623175	0.0534605908110559	0.1679625718081	-0.202651267975184	-0.432699831990688
SCO2811	NA	A	0.347583897266896	0.307844202157477	0.173072083863041	-0.0254720225853839	-0.276868255511515	-0.410857913698997	0.0385069545365555	0.203546417258989	-0.267457807189772	-0.208849076909661	-0.0901762869386014	0.179393441448847	0.183537018845088	0.0412426514075799	-0.268233969775449	-0.137737367350647	0.0100185026002295	0.210168947474018	-0.0439061624725658	0.0346447455738668
SCO6363	NA	A	0.0653876332559962	-0.106904522198282	-0.0334354292453678	-0.155225294551221	-0.103081431588931	-0.337360826568098	0.100761525144903	0.606621572536271	0.0832324303442873	0.0318606160370913	0.0219668122049874	0.0858138989264787	0.0183451372109433	0.182743960649687	0.327606763380502	-0.160518361430557	-0.152909238628935	-0.243461261918091	-0.233819526786469	0.00237554322480449
SCO6489	NA	A	0.192019337793238	-0.171678656436332	-0.303618415407608	-0.378057517140248	0.0860014184176752	-0.268063241027607	0.216097247577444	-0.0170760594310546	0.0422913805957046	0.360293024529181	0.0610748576256073	-0.119095637585106	0.056181530007974	0.0159473970626429	0.45150530953814	-0.111762345924721	0.0163099010961811	0.1121806430815	-0.229797241595361	-0.0107529327772489
SCO1962	NA	A	-0.0202158023179555	-0.212048556421683	-0.231528072199018	-0.456599295097604	-0.32667686858351	-0.224277352264461	0.122097276906311	0.266258117841152	-0.171121400407376	0.145506786888834	0.136526643398424	0.179277047610522	0.0606446327246353	-0.187776050515905	0.177020223394671	0.259056552908616	0.126235844732052	0.198638036380319	0.126231635405181	0.0327505996167972
SCO4596	NA	A	0.168545753718763	0.127972995966866	0.105431292522339	-0.133117309631906	-0.0612406188754706	-0.407639425547715	0.047939137426571	0.181425162947932	0.456383504016733	0.159898556095114	0.343213592987007	-0.0219703278703065	-0.216797305816872	-0.303006246761917	0.0443446908962519	-0.054472132527347	-0.140620083491925	-0.173903617069063	-0.17499767480541	0.0526100558203559
SCO0239	NA	A	0.0519550744571231	0.3406747627779	0.144610463065504	-0.0765879582114817	0.271258908368865	-0.495050998016295	0.111963612068102	0.326669131199789	-0.0924446800545029	-0.180947747734792	-0.166413733727359	0.132712402160837	0.111602864269265	-0.088090475166509	0.155357687756566	-0.00703880971133897	0.081317244932857	-0.151008551818846	-0.25170688890283	-0.218832307712857
SCO4536	NA	A	0.487890934462289	-0.0602434670796272	0.00566584790243585	0.154655369491988	-0.203277404855193	0.0228783968643076	0.0752981863633324	0.0346894986628801	-0.321265532103094	0.176135426239161	0.314950768530919	0.244794667127861	0.115050724710571	-0.172998217751758	-0.0204776935672655	-0.00939937891602449	-0.115822993734062	-0.200770017824137	-0.332999025441151	-0.194756089083433
SCO3809	NA	A	0.00180508678400404	0.0063579742499833	-0.365705510769315	-0.030751799623344	-0.0766816712218006	-0.62500752590514	-0.14293087997921	0.182896139108061	-0.0581992855458808	-0.0150342507198555	0.258916287935912	0.0658194597180475	0.149726145671468	0.0459164151392399	0.363101309457888	0.0609911549765489	0.0976232340883958	0.0341543421362687	-0.0807406890721492	0.12774406357088
SCO4973	NA	A	0.269104950422027	0.23035596635654	-0.15899620288331	-0.113090287660439	-0.152504342199421	-0.19124871236619	0.334993862536247	0.077361037182786	-0.0181420515325512	0.29121073448401	-0.0693035164507241	-0.0368214701472058	-0.158231506697716	-0.199914053797145	0.408170595859959	-0.172556514520591	0.158738707107358	-0.00746578911868356	-0.168053977284262	-0.323607429290692
SCO6841	NA	A	-0.161837835235981	0.0217290474333307	0.14009062617274	-0.251438257452179	-0.0191705635600998	-0.124788054960393	0.238845732856929	0.402460732227122	-0.188169233429513	0.268862056023574	0.0518388553567233	-0.0352072410082167	0.341945741727371	0.125678999588492	-0.0815086606531072	-0.179392770752661	-0.123900578283528	-0.445739656061026	-0.0493292002656811	0.069030260276103
SCO2323	NA	A	0.0569419334082935	-0.169426237906798	0.0866567279486539	-0.419524363271444	-0.0383015425661459	-0.0635522916258031	0.00871488971884515	0.0281350504775277	-0.0588220946268905	0.040449309401339	-0.0487960757891659	0.1840976453519	0.454559348275276	-0.0167756510290444	0.265818140082847	-0.024829932039685	0.220524912337127	0.161941422060847	-0.265131100471765	-0.402680089735917
SCO6986	NA	A	-0.0762989096401614	-0.178795644063312	-0.347473442193073	-0.0347426812489089	-0.343320339912926	-0.310924326848661	0.383198454328873	0.200653959356324	0.105280381714378	0.00759927612693345	0.0177148376719012	0.294879444371776	0.049621804956985	-0.152405430113443	0.267771533997385	-0.101893922148263	0.184039134906192	0.0839939529253737	-0.163136172739562	0.114238088552189
SCO1183	NA	A	0.268202310823311	-0.279937582587869	-0.284839781164466	-0.131827172106705	-0.206453187776341	-0.299249343706258	-0.0808923776777539	0.26610698104497	0.0129369911389601	0.451368309299913	-0.0159313045672955	0.261925118330796	0.019693591620872	-0.116869384745676	0.0755094575806026	0.0141386161151509	0.234635813467861	0.0418218719025152	-0.193833239610233	-0.0365056873823497
SCO7423	NA	A	0.155575687030125	0.0190713156089384	0.414588649470561	-0.312168551633126	0.0463496872979183	-0.191196968450425	0.0133040780474349	0.0887643246809877	-0.236504097123433	0.333900012284195	0.122294710767799	0.165279658486114	0.113882836308187	0.117240213870541	-0.0788750999110599	-0.359785826002811	-0.102433635104425	-0.0698509528742499	-0.33074472478362	0.0913086820303501
SCO4193	NA	A	0.139369334276809	0.306294639119199	-0.0510619266807666	-0.0606649963901953	-0.0344275071525573	-0.0507484294849503	0.129706399952793	0.158716229433685	0.159409398214046	0.0598277435273609	0.248097161443639	0.104948225278056	0.250504321830178	0.0394065247880726	0.0308141896344862	-0.265752098529823	-0.150517718378638	-0.141575689187153	-0.533092427648476	-0.339253374045764
SCO4456	NA	A	0.0698385124822529	-0.0522070095044245	0.00897082014456241	0.0688428089621429	-0.369628538539957	-0.0156107477984593	0.208420515036159	0.26168214955174	-0.593551306283972	0.182212584841357	-0.0943408764933593	0.224001102267721	0.206172169427407	0.0348926886625383	0.194700043917917	-0.209235151931564	-0.0118281886707834	-0.00486940340295838	-0.106847937355531	-0.00161423531278881
SCO4836	NA	A	0.483561438206071	-0.00678599383838507	-0.221678912338098	-0.0831818515216026	-0.292098188785797	-0.12059958051661	0.0563680777795557	0.300703515153152	-0.13343665182973	-0.0228763047918035	-0.109424547528177	0.21888733398566	0.125271302676322	-0.112041636040803	0.364563552645875	-0.0611032860945194	0.0384874936100341	0.0297891101774538	-0.289432636444088	-0.16497223450451
SCO0714	NA	A	0.387231342051802	0.0703851548313179	-0.261882091586161	-0.116923161712478	-0.186235018858632	-0.191168975246419	0.0852026305611981	0.0903685052947316	0.235248552485297	-0.153560939799902	0.282531073268298	0.225233625507403	0.300576637405057	-0.204607648243307	0.120596629595381	0.0772490409964575	-0.117392108713259	-0.208087011190175	-0.204374856073419	-0.230391380573195
SCO0765	NA	A	0.109800562177636	0.092467034769365	-0.0927910627482569	-0.312945501894193	-0.128164963181986	0.0445581175397771	0.328317814326583	0.251399726371065	0.00652207866862931	0.164290033206199	0.177021514850958	0.103441261080867	0.0413515983850217	-0.0220813580282864	-0.231919320273366	0.323352905073447	0.0516134063223039	-0.339082638472031	-0.216736073835591	-0.350415134338139
SCO0821	NA	A	-0.0746012383472803	0.126433821202041	-0.254970641217277	-0.146531152163944	-0.186535565553822	0.0481765678096755	0.109570283847497	0.31863589411902	-0.251387872119498	0.200941593355408	0.0823486169571142	0.116824058986515	0.0699395726256007	0.0972967491881647	0.276113127919412	0.148578099121586	0.232413499752535	-0.267253660840082	-0.277643647667315	-0.36834810697535
SCO6289	NA	A	0.131841734809395	-0.246328603722797	0.00160158190802839	-0.275313505073192	-0.202238015810933	-0.322207279350399	0.336161847102028	0.26678766664679	0.0834905373803632	0.26273436306962	0.201076431381866	0.306003487157686	-0.0832115733757646	-0.198841041821214	0.183443471132049	0.0138314113836162	-0.173098069231499	-0.0606854252303015	-0.128716923518152	-0.0963320948371889
SCO7610	NA	A	-0.0683221900741957	-0.181552115969124	-0.230850237470342	-0.0867308804575881	-0.113154750331934	0.0223140159992734	0.143162058723348	0.450970755156555	-0.0501103417776065	0.082350904442932	0.389353402134937	-0.0303716957661653	0.172758957094865	-0.346353326580613	0.0332295991469322	0.0729761770072255	-0.116286309442084	0.275559144545299	-0.231037031401909	-0.187906134979807
SCO1617	NA	A	0.248339052235315	0.0544411889473781	-0.397382845571472	0.0731893683985296	0.172416677510645	-0.054880530794065	0.290767671501073	0.241244562513812	-0.33936491703138	0.122418625045069	-0.120036610259361	0.0967599331931235	0.0147867166868116	0.14967998282858	-0.135808393008288	-0.260345615793449	0.213695621261402	0.0193834197979379	-0.0480180675457587	-0.341285839915905
SCO5001	NA	A	0.0833670375466773	0.553763815273557	0.0423805741009189	-0.106252932297788	-0.0401139241088306	-0.259048717680004	0.158920902138862	-0.146853916557337	0.0278424352387852	0.168982745280398	0.096970250078936	0.0345675972111517	-0.0565759043049061	-0.345162592246444	0.179135643160095	0.190974126599243	0.021615194002055	-0.328471987460003	-0.0658646039415114	-0.21017574203386
SCO1594	NA	A	0.137301364804177	0.026230157085589	-0.195352528934794	-0.093412898669702	-0.51613300419547	-0.112678643004966	-0.342656036716249	0.0439589732923613	0.0991821896395475	-0.120768245480949	0.220086783152944	0.140635194561512	0.136321034709675	-0.16098297093953	0.371531482107095	0.0967989965205378	0.12948555195522	0.227950633661893	0.00899391838975827	-0.0964919519386447
SCO0433	NA	A	0.250259645285497	-0.0458658284733939	-0.332451622700453	-0.314104506168454	-0.207339359781703	-0.21933824534442	0.244298620536137	0.227651229931841	0.282731911320594	0.241803496508228	-0.0298929562641137	0.0282583753143848	0.107237469372985	-0.0405491077078679	0.286531389306388	-0.0885603767805301	-0.182533911653205	-0.169963189268722	-0.167586773489086	0.129413740055895
SCO7811	NA	A	-0.226247247159914	0.125212369632464	-0.0929227816209099	-0.0291920377878938	0.204605922287801	-0.307922530574219	0.124886380533431	0.0722809910032618	-0.245462974104745	0.286427192429255	0.0368692131968587	-0.117642336947926	0.494206119113228	-0.251009271707042	-0.0270265516435275	-0.278282976507212	-0.0743052732923495	0.0125524145220144	0.163914248674896	0.129059129952532
SCO3866	NA	A	-0.0761754028050614	-0.14848056576022	-0.114588830404287	-0.292154876452204	-0.00997586876152834	-0.450420804764629	0.0543158702436863	0.159576049662878	0.110628749720561	0.0878679076966971	0.235281898420355	0.2543614349361	0.139185090916095	-0.379911555125235	0.350442478101225	-0.048202512743841	0.123655797767854	0.0271448050879095	-0.112304565712232	0.0897548999758802
SCO1751	NA	A	0.0252034008251307	-0.0367443654976745	-0.240978762465772	-0.407460955137554	-0.113380729517128	-0.165056961302627	0.198143824499108	0.254362812928699	0.0957826035877014	-0.00258919727226514	0.341780654040612	-0.348375801203503	0.133676171837255	-0.150640027710993	0.191853432493093	0.145493287345358	0.245839216950359	0.10014864589489	-0.125397272063638	-0.141659978231056
SCO4452	NA	A	0.121579210693054	-0.203776357132874	-0.141845916151761	-0.682983331125586	-0.0332005919308347	0.0263349465147635	0.155239289058519	0.0865150810214048	0.0340729263454591	-0.0147205778755926	-0.052145370771308	0.034768448575947	0.0986997445431788	-0.0897912136224701	0.269647698629347	0.199704060836656	0.275633348661843	-0.114306960653707	-0.0860773442961982	0.116652908680157
SCO2566	NA	A	0.222537382604011	-0.0811076273960918	-0.286241216133254	-0.286280744622989	0.00861293456522905	-0.0853118893887777	0.23151170231225	0.248687366198197	0.00353097804231117	-0.0860407901144158	0.192221883928963	0.228851536362527	0.243381757240679	0.0882580861614461	0.0779882854775189	0.0893755824596014	0.111058774260714	-0.359505549578254	-0.279347045093689	-0.282181407285978
SCO2046	NA	A	0.247419348393664	0.121364909407087	-0.224538424363604	-0.052241783121221	-0.142367482066267	-0.136075823754762	0.330478450829627	0.18643939647254	0.195964795595596	-0.0921010915820613	0.280396808091451	0.0183980617270729	-0.145860054272924	0.112527693508643	0.141144209661615	0.0473458294698594	-0.431565299974483	-0.0197736303686789	-0.070986402964113	-0.365969510689042
SCO3548	NA	A	0.188013490227274	0.226468016929556	-0.0480191074390399	-0.214512504395562	-0.444745578531633	-0.260418653988618	0.0519239889894374	0.0993360916212227	0.248646238158591	-0.100961594840324	0.37967209150332	0.0759490530735727	-0.0918287255565016	-0.327810673686118	0.117042410299421	0.0932500933316378	-0.118002796240018	-0.00290909359408875	0.173336217678077	-0.0444289635402031
SCO3408	NA	A	0.0393570058669439	-0.492955005691173	-0.246278578254749	-0.237418270843114	-0.07688013706201	0.0372713420798885	0.0310429432325123	-0.0308159727195991	-0.195445052549406	0.20102388991699	0.233247064754566	0.160401021897785	0.160112184706738	-0.00811576407886139	0.298212538768563	-0.00802267160851211	0.133790538707854	0.289578435778312	-0.267629637881858	-0.0204758750208691
SCO1722	NA	A	0.197731411749951	0.195333934739318	-0.213036185364375	-0.187751657743004	-0.0965182091180269	0.179936563408023	0.0679862418012085	0.167746837003435	-0.299072737048914	0.346062571093371	0.15850954879225	-0.0625172122925789	-0.13567779481959	-0.462716528925918	-0.170673289163003	-0.00627424290441558	0.0339941491714391	0.222757207283513	0.158630511529468	-0.0944511191921518
SCO7654	NA	A	0.162765145421767	-0.0784192542771747	-0.00918815985731047	-0.103690722863911	-0.451281761517644	-0.0337450620207238	0.00724905430389189	0.154091581480412	0.403688166437374	-0.179788714828768	0.205068386442113	-0.0593323351980715	-0.153052636928563	-0.159486204590077	0.486113185776361	0.0344244050486386	-0.046162575435694	-0.0591310167394226	-0.0730340654415609	-0.0470874152116347
SCO4085	NA	A	0.0917414627560076	-0.184000623701219	-0.430372398419307	0.0810581551380158	-0.237600587044173	-0.0780476098534888	0.111090392227799	0.294198420346718	-0.0050504790048036	0.281174816795794	0.271775924538814	0.253870821640887	0.0781911699647737	-0.111264082521017	0.101340272811459	-0.153807482398584	0.0588852347498627	-0.230735589872157	0.0932309027662912	-0.285678720921674
SCO6588	NA	A	0.321993170448811	0.427177945078506	0.198930980512143	-0.201681149777474	-0.146678563844438	-0.388708384013634	0.18086015590692	0.131236700433301	-0.267761810813323	0.037151906555615	-0.0516046969482913	0.135273384592208	0.0885316996889767	0.0822331310639557	0.0473159492142261	0.0426013774913665	-0.156487787374323	-0.238093759619888	-0.112446759656015	-0.129843488938642
SCO3422	NA	A	-0.159358832199582	-0.0279834271586274	-0.0370076533131503	0.132354503122957	0.242509152589319	0.118418732461332	0.167847881023802	-0.286913823084756	0.344919082797082	-0.0239755759712432	0.267200018843826	0.0576791700095018	0.0205006174397777	0.0188020213614708	-0.13252881337247	-0.142192631436092	0.134988814579416	-0.417250647219529	-0.379768079925956	0.101759489452919
SCO6574	NA	A	-0.179967560716523	-0.171081019568118	-0.0525037363683902	-0.123112643575834	-0.183923510012885	-0.19718615151283	0.144209400198895	0.321480995345537	-0.04060947374662	0.35516995132117	-0.174620128129095	0.414751867051176	0.0650864349786141	-0.11558050171568	0.17149022233004	0.227149058554107	-0.18997137618162	0.00575594330259188	-0.255078804526252	-0.0214589670282838
SCO1788	NA	A	-0.00706408428467054	-0.00177471354719705	-0.265045416815731	-0.335029684547798	-0.0950956557281191	-0.333179979421417	0.288521704176488	0.362748149238013	-0.18676746039834	0.271878754666368	0.0606798567579627	0.121499128413737	0.0445140584668438	-0.0658788702124724	0.198009502108909	0.104035681031356	-0.0248292608779854	0.0601911365031467	-0.298377923423241	0.100965077894145
SCO1671	NA	A	0.249998647926566	0.0550501871357429	-0.293487035021229	-0.0577863516198469	-0.117490238225192	-0.172452704226299	0.240310741026017	0.0924285485961613	0.0775460962794341	-0.0843316817829818	0.092700504768124	0.246123483822061	0.254764582794204	-0.241534902747254	0.258180332706321	-0.0288065401454662	0.0713378105419444	0.0623339197449106	-0.290889640417645	-0.413995761155574
SCO1939	NA	A	0.389710115228889	-0.0482101347374844	0.0430055662769622	-0.0901518809204536	-0.33496138128468	-0.305465415976357	-0.237949849690588	0.0293532938139389	-0.00713092438805063	-0.0962843152229969	0.146353814790134	0.299139108863433	0.162904525107415	-0.149014823532369	0.345903433553608	-0.134171452841724	-0.0460188232060483	0.144655449734562	0.084143476145357	-0.195809781713546
SCO1537	NA	A	-0.003149090470004	-0.0265230059779888	-0.487224428023833	-0.076097487166952	0.186844903026389	-0.218740116327346	0.357347095916812	0.274002980146685	-0.123514326877711	0.0661539846580794	0.097249296004748	0.266857595050335	-0.0982008614007455	-0.035959332444885	0.0568736727127157	-0.176263575412824	0.210770874557227	-0.177715691775943	-0.196203451056245	0.103490964861491
SCO6970	NA	A	0.0686777931479652	0.190779022206463	-0.129611332956089	-0.191779084433014	0.0730407995828548	-0.449439537873497	0.120348576485262	0.129345295611531	-0.119447926124009	0.381689787338413	0.209539315412156	0.120735675082004	0.188105325187402	-0.0873258743545176	0.217191252626475	0.0235473459204734	-0.173103934044392	-0.122736465597735	-0.176869558460524	-0.272686474757223
SCO7159	NA	A	0.195596444961433	-0.183781139096844	-0.0292186459434383	-0.438531389540771	-0.109631021201201	-0.324363451917513	0.401933301262714	0.12802280238343	-0.015866307851512	0.251975317922637	0.0574686872991341	-0.0738808205831127	-0.266486336940018	0.0629243992659798	0.257945766340451	0.116022248875508	0.0403880994024739	-0.0556252140824536	-0.0147930410082164	-9.96995486794994e-05
SCO3371	NA	A	-0.034155001653581	0.165314790127177	-0.107021588224629	0.0424415546014245	0.0541076758186283	-0.34323177551028	-0.0704092529730298	-0.279848225148418	0.277768030847323	0.33987114171154	-0.0573223138203693	-0.0144319214328554	0.532319720038975	-0.0951105495556637	-0.0737035609680201	-0.163084562852592	0.0155435229353129	-0.144050880133855	0.0152696825207719	-0.0602664863278619
SCO1682	NA	A	0.162486872643044	0.0901488347390853	-0.245404840173299	-0.0654114601777013	-0.196982495879038	-0.163318096749179	0.20432199074107	0.141442186099374	0.048173685673756	0.261722894143511	-0.0744329170759604	0.470948239626497	-0.121589236648488	-0.108325231052226	0.326486506822848	-0.207809555435446	-0.0520521140478982	-0.16541997352118	-0.0706425873721607	-0.234342702356609
SCO0329	NA	A	0.226079734386154	0.241059662869146	-0.0917754399596373	-0.307174607850394	0.114888710672823	-0.240304920669055	0.097553511714306	0.120677641069059	-0.057449549921154	-0.464855765037934	0.218568799230242	0.283877526594257	0.0888856340792104	-0.0606590948958106	0.253152969156433	-0.00937128495050965	-0.0913761068500478	-0.146996787553992	-0.166728315011172	-0.00805231707192844
SCO6981	NA	A	0.0560120484073485	-0.101267117566224	-0.139518220156979	-0.14519207375966	-0.0670940145150716	-0.0584852639381548	0.374352566473039	-0.447583019609652	-0.0304552690546145	-0.0570509566283217	0.0458067780907474	-0.229221354695373	-0.0120751933806051	0.193284557505706	0.403769288212979	0.0361954401046496	-0.0605190129370496	-0.176758212091384	0.170569297607577	0.245229731931043
SCO0424	NA	A	0.398088470231901	-0.0935019111004847	-0.273729127217061	0.00437262058327215	0.261182135733727	-0.148241982418808	0.108443459975273	0.296376144037735	-0.0375507269781648	0.298603917257207	-0.273729127217061	-0.124092636671739	0.225662709501244	-0.119710284180973	0.0109834434920555	0.0134247150092981	-0.133004147231118	-0.123219926355221	-0.273729127217061	-0.016628619234022
SCO6930	NA	A	0.389297924398131	0.189590292155617	0.0467066166952297	-0.193788151433775	-0.0795343971328155	-0.203910188347331	0.396359400558544	0.149479136951673	-0.126144579190475	0.162717408082532	-0.167610192807501	0.145874700115453	0.0348712873450578	-0.189702540435402	0.155951279028668	0.0788709379008843	-0.172143007652598	-0.159809063418978	-0.304371957811255	-0.152704905001658
SCO1179	NA	A	0.314195651625191	0.0446538992125951	-0.142316080731569	-0.162807593084606	-0.0779949148845789	-0.266817420005397	0.134387855454951	-0.0257995781614841	0.117952705856882	0.136350487026071	0.348442393917481	-0.351215309657276	-0.229364210620706	-0.192350834875399	0.306401994843182	0.160471109533663	-0.065652256526409	-0.156943180899707	0.151423224024343	-0.0430179420472281
SCO4475	NA	A	0.13651100440512	0.146537030650769	-0.0376803512165083	0.252207139805647	-0.14131245799586	-0.427983239652105	-0.018694533376034	0.241604264857691	-0.202554208583692	-0.313782906492831	0.0341438748477039	-0.134170047322726	-0.0678585968669365	-0.120209993357026	0.118603398535403	-0.0091864159533932	0.13751776839625	0.451319443850856	-0.0408804306731483	-0.00413074385917067
SCO0659	NA	A	0.051738970791209	0.206889649270757	0.161114712503141	-0.155368874912738	-0.0993558406784087	-0.137984088929103	0.0716303910951632	0.25764451017614	-0.0796797835721677	-0.134632529175322	-0.00836839763635444	0.323081154702196	0.0336753866568316	-0.273619499405701	0.328282966818572	-0.040941968013557	0.225159217304579	-0.0727440615511457	-0.323200007273587	-0.333321908170499
SCO3595	NA	A	-0.205109020087208	-0.0842009461290418	-0.16263860634633	-0.0766092422574829	-0.330767834548422	-0.0193391255297306	0.089641517971585	0.248176375824925	0.0428262998339393	0.360193058305389	0.00945957058705504	0.0292200449028504	0.266673865967027	-0.0966229061191615	0.27535741340568	-0.110738310947518	0.328901520261213	-0.17937026491984	-0.242249332338909	-0.142804077836022
SCO4446	NA	A	0.20837119897823	0.197908918670602	-0.287684659955926	-0.0448281718030246	0.0497544417384359	-0.293621413881568	0.141213419724375	0.269985240093561	-0.378140734816823	0.347788427665121	0.0605600175131662	0.164203383713161	-0.128516546158434	-0.0796500270068408	0.0839695712496622	0.190804020781914	-0.166566202078433	-0.0567358658987067	-0.154053387422728	-0.124761631105742
SCO5828	NA	A	0.0357776826895604	-0.134681029371615	-0.204936471620868	-0.408074500048591	-0.180233247151993	-0.178921102917674	0.0616527134429621	0.138563933902952	0.348968655577004	0.0144226392468592	0.231185563198934	-0.00660652676949924	-0.280314411986573	-0.108395088277743	0.307954179403365	-0.0730478815574918	0.191489865145789	-0.0747942813029399	0.109647497032724	0.210341811364837
SCO6607	NA	A	0.257623306909384	0.0294380204207587	-0.148225032705915	-0.125970547204552	0.00677478215395766	-0.468502848742514	-0.2013139288345	0.179134058267844	0.017700953980575	0.322555454321797	0.045724808513028	-0.0520860436043256	-0.186853578181017	-0.238049505049859	0.278685868226371	-0.0426483746887047	0.156633522607131	-0.151790797913751	0.136425770515013	0.18474411100928
SCO1958	NA	A	0.203163409813246	0.0573075226259512	-0.212728402327883	-0.0342446935910976	-0.309143058068622	-0.364634803296733	-0.357569031884688	-0.170216090989552	0.243525165938514	-0.00791884182405589	0.138666098091708	0.10991887879673	0.255382814942637	-0.0868943381374851	0.138836482633127	-0.0989363822013365	0.00552317850598527	0.0323026661360037	0.239440776863185	0.218218647974362
SCO1344	NA	A	0.494189172079109	0.145024352567123	-0.361485853488429	0.0067106765434648	-0.297677954826063	0.0384060264604678	-0.0351364010712674	0.34367684098916	0.19390121486489	0.186898003306931	-0.0176921040664086	-0.0747615239412323	-0.0912777282155952	-0.226797987583643	0.0261816645038575	-0.0447498153652237	-0.0270691110565022	-0.134830537726118	-0.0646718555520174	-0.0588370784225063
SCO6532	NA	A	0.0727657015832193	0.0444063840773574	-0.238967310389518	-0.3541624129351	0.339836621746236	-0.207154911373198	0.243278567089629	0.0371583169996401	-0.0314232874670837	0.42027264061467	0.120866789805145	0.0926095402648446	0.0829626190715753	-0.163288716740518	-0.228319679438655	0.0477395708397554	-0.00320149902742317	0.0730092682139614	-0.240504873621803	-0.107883329312736
SCO2925	NA	A	0.139758476232906	-0.0756891261005133	-0.32749031373041	0.0850038611524879	-0.0564546919047682	-0.358982692619495	0.100512055194117	-0.183076554283506	-0.126172145441318	-0.000742091052089222	0.146185761079982	0.187817538736049	0.045914412932937	0.0943644897133038	0.448103159356372	0.0914887939287166	0.274116400162553	-0.235263585314574	-0.129823069676491	-0.119570678366264
SCO2603	NA	A	0.0549989858053554	0.172267098365067	0.108186098008169	0.0627575352312602	0.013841104958995	-0.340587907312739	0.0717642174328019	0.347136630361697	0.165100722543072	0.0785412289097125	0.0772686817502795	0.0149615872859998	0.127681866029717	-0.142820752949627	-0.0163605376171008	-0.453447451828682	-0.161050656859784	-0.102863019123532	-0.315067123442212	0.237691692451553
SCO5661	NA	A	0.19778412466679	0.00587696758297751	0.0553375992175216	0.0819987305854428	-0.271381422375574	-0.0236602692245467	0.0303145484173903	0.249948291748455	0.0666686846285542	0.0182281103314565	-0.0184897607133458	0.393571422452335	0.113839703392013	-0.28292194471843	0.151059181760476	0.0774516987463794	0.0352150904978266	-0.156383158936307	-0.298801769362164	-0.425655828697253
SCO5880	NA	A	0.0505762074501678	0.0773565989009086	-0.190414071774424	-0.190414071774424	-0.190414071774424	-0.00228334196449043	-0.190414071774424	0.265235509132093	-0.190414071774424	0.0102953630627889	0.284901875050415	0.0330205942765533	0.517954923099351	0.0393981089389767	0.0326300754319531	-0.190414071774424	0.203638892705033	-0.190414071774424	-0.190414071774424	0.0105877681116416
SCO7054	NA	A	0.205838906209614	0.0673188529241897	-0.37589987590086	-0.151139397466753	-0.223929504831324	0.223932981212004	-0.0591685695757098	0.52580615608689	-0.0463022172459171	-0.0733494780663557	0.174367755628462	0.0838867479645518	0.107995057831737	0.0628893602074982	0.054222073602638	-0.08133698387496	-0.130591764843576	0.00662046125164339	-0.0962270339138476	-0.274933527199928
SCO2153	NA	A	0.333088905073147	0.158060040294149	-0.147857062654148	-0.317242582813658	-0.0225680391919445	-0.3220530107724	0.146776961286258	0.321256352445991	-0.312799731211523	-0.060853605374938	0.139551666127781	0.313396459840477	0.089496331168482	-0.0292315454219936	0.0941445884038332	-0.0223612773254231	-0.140222726126557	-0.0578118818303448	-0.0833646986121988	-0.0794051433049905
SCO4220	NA	A	0.322653650225785	0.07027875998453	-0.141129855400547	-0.0561567206572322	-0.159510039241354	-0.338205313446259	0.084493243742068	0.41140185474594	0.144290630940182	0.122552768313406	0.258165636640765	-0.235581352982098	0.0630808061150376	0.0341917361386623	0.00221607421806036	-0.0445595439515225	-0.10568649231955	0.0361733939671054	-0.343172760514549	-0.125496476518426
SCO2377	NA	A	-0.0277352435646345	-0.151401941302007	-0.397166191297866	0.145714018715786	-0.107829344998448	-0.1622748764448	0.157955232103023	-0.170600609473589	0.354692132622462	0.213464730615011	-0.182589211501055	-0.0100660181953627	0.071867471894802	-0.0664801264700747	0.380794812213912	-0.0752864420124717	0.025648735908276	0.190812380566902	-0.244119285058295	0.054599775678426
SCO6377	NA	A	0.21310792111762	-0.0254598712560812	0.0887769549697723	0.120753862667708	0.247145557075168	-0.170499028439422	0.115894196259581	0.293289122771563	-0.106807324430439	0.0118572599922118	0.0375510430646795	0.199417907351902	0.0788903715103628	0.109321771139113	0.0372215350488756	-0.305573149078022	0.0375440592852967	-0.256629456477446	-0.403431439223069	-0.322371293349369
SCO3082	NA	A	0.149802417079844	-0.266413197485687	0.0365597247272502	-0.201476514022473	0.106462726054831	0.0461248463519501	0.0511163876015175	0.144013787671019	0.192703574508877	0.157864696855236	-0.0319849570216117	0.0520924007920183	0.0801042243729251	-0.291058614460498	-0.269663689884251	-0.26738820627825	0.299609797349519	-0.258477815580385	-0.0783679405843261	0.348376351952495
SCO7649	NA	A	0.21950895481365	0.030426374944478	-0.099360495459218	-0.105368079773687	-0.108667106765238	-0.121308208348327	0.331655079584395	0.0400697656614089	-0.0808794985311403	-0.185417946471877	0.0478342611691653	0.202707317514031	0.219692910765804	-0.257002333083076	0.367205638822184	0.198753016383152	-0.0864207037985056	-0.114870897801117	-0.37256474832511	-0.125993301300978
SCO6353	NA	A	-0.243541197131279	-0.0858899189413553	0.0273407129675949	-0.204531005947086	-0.156623187355434	-0.437228133064859	-0.0747007298263314	0.101416881911873	-0.294942799780379	0.22648994682661	0.124486259418413	0.14164999365634	0.0664388351846421	0.23747864247986	0.337468419868871	-0.0794963851488149	0.180924529056643	0.0868409824938756	0.119405155382911	-0.0729870020520926
SCO3707	NA	A	0.151949999541592	0.234554651045247	-0.361797427431402	-0.12339675599159	-0.206039444049793	-0.0840426311923133	0.349273809630878	0.213408313520425	0.0915339799382688	0.218490550116479	0.266906558064639	0.0661528546999053	-0.00338665290890883	-0.155346278121689	0.102045021623029	-0.27199992707437	-0.0382573330595046	-0.133737307213913	-0.190330481701584	-0.125981499435395
SCO1371	NA	A	-0.0486960263171816	-0.0481525863672225	-0.19889974053743	0.242810733017958	-0.0788126841029488	-0.192350633708175	0.035561607515231	0.185424585701988	0.267885503527993	0.125100488411413	-0.225782798455276	0.072581105517612	0.225641915569563	0.00537137054061976	0.250851835427307	-0.0984046542975165	0.242331719401857	-0.401687609321555	-0.0854173650050858	-0.275356766519151
SCO7355	NA	A	0.418826052105446	-0.0216532881407572	-0.069864292460478	-0.23819199624975	0.157843014834026	-0.151449079484327	0.0847909839950898	0.271116553014793	-0.272769605402668	0.204666819589303	0.0669338943462319	-0.0939671236821731	0.14138103463795	-0.124335007851923	0.247269442735505	-0.106786732550518	0.0832641010878428	-0.175697046656091	-0.315295975866082	-0.106081748001421
SCO7599	NA	A	0.294591029475011	-0.0411435415076187	-0.330417413028064	-0.145481496543431	0.173330066688987	-0.151525688519317	0.190476463853265	-0.00968121630870167	0.0157055858062003	-0.233540330930644	-0.00776863692525787	0.277447975967871	0.154384238718414	0.0951623812603346	0.36338230691952	-0.0622739330653403	0.0140731320240075	-0.0870786894832194	-0.300547992393509	-0.209094242008506
SCO2451	NA	A	0.217604843161924	0.225248716953661	0.438490001746192	-0.218799036519451	0.00474930920187466	-0.356697827625132	-0.0297570412381785	-0.0440824302271943	-0.131245070138538	0.114371874895469	0.155366888309639	0.19417385209402	0.0560840782754926	-0.0389672123918607	0.109959335664989	-0.0137544570299664	-0.0386211828246825	-0.111309617651829	-0.357456649457492	-0.175358375198936
SCO4170	NA	A	0.126152658697629	-0.0399251431350689	-0.389316569807741	0.120898668052695	0.124404474130124	0.26131268538383	0.220951015811842	0.16593520984292	-0.0254282207354595	0.073334249475653	0.213519901305911	0.0659642763987107	0.197012175643629	-0.188234389337604	0.0504687018379602	-0.215156878746568	0.0260121426904392	-0.153891815433195	-0.309199096379722	-0.324814045695982
SCO6598	NA	A	0.261759326890839	-0.185206292062347	-0.0657334904467584	-0.348330457827301	-0.103951350484247	0.0914149456582092	0.190611639536552	-0.0720526266500519	-0.311152646902209	0.0651182265696046	0.117366440840083	0.276712061546794	0.13530598244444	0.0503700766814643	0.0756643430355091	0.0661434598750041	0.171560390595986	0.141367649489057	-0.153540296003085	-0.403427382787541
SCO0910	NA	A	-0.129698806462968	0.0248708463740424	0.221727066704579	-0.113250870553823	-0.215484772344554	-0.0371319851345748	0.0415672603646962	-0.0110868985248569	0.594013280068173	0.187480837120969	-0.104736288860359	-0.0709998227875683	0.277895623304513	-0.140987605835269	-0.0254843847439257	-0.215712073359139	-0.0209695574650732	-0.23306310849621	-0.0995774039366477	0.0706286645679968
SCO2444	NA	A	0.155163331670349	0.0253066217374864	-0.189582342247236	0.105594357414758	-0.327195843917481	-0.0465520003056934	0.116083722411244	0.192538367447585	-0.227299312868333	0.100558116158167	-0.0920205174224213	-0.0800006346168824	-0.0667206533087377	-0.0644806117239822	0.30903495272533	-0.0264520767547614	0.494643007378549	0.031018257443616	-0.169634913803815	-0.240001827417741
SCO3762	NA	A	0.00662458976414193	0.163141803203196	0.237029450475848	0.151051830610394	-0.470420249227536	0.0355404493597664	-0.00100065701937702	-0.06893109118759	0.079708919717282	0.1671560872049	0.102712715859324	-0.00752344658493964	0.333174491812665	-0.432367767376125	0.0131142382373621	0.0712297747393755	-0.0266577621565895	0.000784291529384973	-0.169638146291209	-0.184729522670275
SCO3404	NA	A	0.00578009360508158	-0.0258303692249058	-0.202378432738175	0.105911352907537	-0.296440646318057	-0.167865552835222	-0.376243602508356	-0.144435511071095	0.0328761722696846	-0.0953506319416713	0.00705196529444407	0.143302942500206	0.137803327450007	-0.182289717334018	0.0663428858942776	0.0391618316529225	0.0472035070743306	0.22443325560161	0.202382583372721	0.478584546348683
SCO0332	NA	A	0.07356464169587	-0.388104221645146	0.00462297234371434	0.115402029730122	0.124070323077009	0.191344258090095	-0.0749695671746147	0.0366612857768671	0.379371957936637	0.0908906872062061	-0.00520188682721967	0.0669201712319927	-0.498189404618651	-0.0748799907090927	0.0370880333128238	-0.131213453377659	0.196476207616376	-0.164801124061755	0.107451372694416	-0.0865042922979877
SCO5183	NA	A	0.0481019841119246	0.0348044410987844	-0.127341959246638	-0.270715022286054	-0.056924805014952	-0.154123788006139	0.177151349918571	0.227328232537704	-0.287715807843034	-0.0374488854097521	0.14265566199252	0.233502936289216	0.235038901328882	0.0680754537970896	0.203319831041889	0.173000929702507	0.119691601795582	-0.0564360356918479	-0.373673745321892	-0.298291274794363
SCO6326	NA	A	0.181771255659149	0.108321875008734	-0.0961227203489914	-0.187290189214744	-0.017493885951533	-0.190207537400677	0.224756671657196	-0.11768290274474	0.19740827030427	0.231998995804995	0.129839171895856	0.345434918145886	0.150290364290153	-0.413661406015382	0.0506634744536458	-0.185759558428168	-0.228248654211666	-0.00643013358047773	-0.191201872642452	0.0136138633189433
SCO1268	NA	A	0.126822296254002	-0.273693791007163	0.0226796796540565	-0.304117488886161	0.196187248531781	-0.0948363691540621	0.167228796534297	0.244178809021609	0.106909646051376	0.278414032695984	-0.129451349500378	0.184898039493488	0.270487571895423	-0.0901728055462696	-0.101503473772727	0.0288513018876553	-0.0839675368862571	-0.180001827383365	0.0148380230451359	-0.383750802928426
SCO3209	NA	A	0.128966691165739	-0.0254159853633276	-0.39676133679556	-0.133315152852195	-0.160593802169687	-0.0583940250520703	0.239699461569888	0.248176323600875	-0.0580867266046969	0.313410900239882	-0.139335078911895	0.0374424125080646	0.244180802577492	-0.157528885482477	0.344168798492661	-0.0613959347826851	-0.0770198927030616	0.0426531117368929	-0.110727542987999	-0.220124138185841
SCO7443	NA	A	-0.257277978929832	-0.148613584626694	-0.341273105879119	-0.00248799157511792	-0.315194870467105	0.0735537155333246	-0.0673414069654994	0.0352469816662664	0.045410456261572	0.171647800082315	-0.130316945207063	0.265548661802004	0.381126175464285	-0.0185223613865624	0.298331271435856	-0.0531103648788234	0.132333012107774	0.149314166520146	-0.136712329984421	-0.0816613009733023
SCO2930	NA	A	-0.125307519522686	-0.26416129470439	-0.126339221180932	-0.116568022980968	-0.0885992157166067	-0.0206730976911809	0.481752653155328	0.144309892355868	0.292680954835522	0.0558405743148209	0.142204992401795	0.186071339416928	-0.146096604921191	-0.147420988412357	0.107392158837027	-0.271355563429625	-0.0979888677636434	-0.205651033799495	0.191654243862131	0.00825462094365115
SCO6444	NA	A	0.223889093839159	-0.00109918459959824	-0.259039411218702	-0.157715021574526	-0.216427773732964	-0.275525046906484	0.360911314708477	0.229026305784342	0.156566992431157	0.26640516053266	-0.175190545146481	-0.0962024348077697	0.144594877711578	-0.000395576762851624	0.210298570220036	0.00559671032640163	-0.0421180333317066	0.0340506670325302	-0.234465068248145	-0.173161596257116
SCO1391	NA	A	0.155788811396507	0.216292816053437	0.0825504156807755	-0.121549321483707	-0.27244414557148	-0.38976798196656	-0.235375235534396	0.196475429923504	0.29147433958212	0.126444932067817	0.0179272934128765	-0.111521326246392	0.143758350161478	-0.305628849453041	0.0105554937050174	-0.119252354170312	0.00432918665398763	0.280309101560198	0.00501985468935118	0.0246131895388233
SCO7428	NA	A	0.259998988681641	0.195726153795208	0.0833666919079192	-0.0332008966388295	-0.353465003684724	-0.244914725676929	0.0525358660065152	-0.0151360953619917	-0.00184208782638073	0.301511609904393	0.163534592597408	0.0768949287214813	0.32148152106236	-0.00439259086987454	-0.0731799680292271	-0.0806917870461312	0.0522492288672356	-0.0998434070287852	-0.306650033957302	-0.293982985423987
SCO2724	NA	A	0.0345776939121549	0.255925140961418	-0.349339387596497	-0.206309972845051	-0.0665256409068178	-0.30495846357218	0.299168113083225	0.147439721792294	-0.0121941124474541	0.387027688103326	0.153720593433898	-0.0185694482994849	-0.0755533584674399	-0.14393601375522	0.133003408073367	-0.0354258739865134	0.0946340451382519	-0.0117644979176346	-0.254264407932005	-0.0266552267716342
SCO3226	NA	A	-0.203732824296356	0.152174177050956	0.084959633771522	-0.0204374623438607	-0.209994379119928	-0.231060321269307	0.0512395308080531	0.207188089080314	-0.324394121225715	-0.0436053419200714	0.134485228784596	0.162961843554756	-0.324394121225715	0.257814146043818	0.318595083080038	-0.212052069458076	0.136877726748899	-0.108111115742111	0.053699050908401	0.117787246769784
SCO3104	NA	A	0.0549847913084167	-0.0169719956407093	-0.255104426576658	-0.0614583543334146	-0.440410701569355	-0.213768933800587	0.180067542792395	0.208766448934573	-0.270828717288641	0.0545018803560584	0.0204105356716122	0.236330741033321	0.158263894303618	0.0464618025911221	0.353346628314463	0.138497463793958	0.080169965386121	-0.0166316152849708	-0.143424598347303	-0.11320235164402
SCO0953	NA	A	0.0865102496431909	0.125532958382012	-0.303643810364192	-0.231048534617295	-0.189679894261809	-0.0581562510762743	0.162356786600752	0.307311063881223	-0.182967204965121	0.354378488994674	-0.0892389658059434	-0.109350239778483	0.123516852960293	-0.0520893283875559	0.0996051604413088	0.163138212672693	0.123864714184031	0.161851306688954	-0.197287121769648	-0.294604443422809
SCO0524	NA	A	0.151172807153297	-0.205797647032444	-0.286024739632127	0.0344442142864798	-0.25075366940727	-0.149921225193308	-0.0498154938352169	-0.023622655024063	0.327340774208308	0.0274507160443442	0.21885131190421	-0.138907753998515	0.377292879726603	-0.205000407488391	0.239371042204721	0.035052846777468	0.0612517566992268	0.109070039239064	-0.0297836025920066	-0.241671194040384
SCO7803	NA	A	-0.0554267806551767	-0.206237654687964	-0.127857276470599	-0.181519819246204	-0.034480983296385	-0.241123005050152	0.17753089412498	0.269462180225248	0.129848978654535	0.295183420018	0.165536053513182	0.240492026105307	0.140857246582351	-0.146603995478364	0.203015197305247	0.130545637192207	-0.0465705955851616	-0.304659414543406	-0.215236000319912	-0.192756108387731
SCO4598	NA	A	-0.30418261086454	-0.0939021260649948	-0.261046927112374	-0.2551842255054	-0.0171941959765354	-0.184097327344353	0.247847891333457	0.18517666280678	0.246992211655134	0.259233365712124	0.0493157193219362	0.132506099306711	0.15747025956531	0.0380446092208415	0.259738127335791	-0.104532847579991	0.0895236786633897	-0.276683738105599	-0.0166580454657832	-0.152366580901901
SCO5998	NA	A	-0.0988101420893059	-0.0647010958105474	-0.0342777013969222	0.182637942159675	-0.327336285231166	-0.322204025970139	-0.412793519975958	-0.0394223174943882	-0.0451022542875501	0.140568935447002	-0.0809298475454616	0.0966773555984464	0.0933271077901949	0.0135473117981491	0.274965562472953	-0.0635771559088667	0.119168342738083	0.238488427341411	0.0195082450093231	0.31026511535507
SCO5641	NA	A	-0.0538254006918422	-0.187155248153587	-0.126511404795473	-0.199468992288642	-0.0105269913310586	-0.248069939574453	0.184613277102309	0.250981614148746	0.142854211762836	0.276141680527835	0.180137013630392	0.24130187587716	0.162277100858531	-0.174397802980797	0.189401597113359	0.133257601887978	-0.0426283421619322	-0.265715776608149	-0.223870084315041	-0.228795990008175
SCO4963	NA	A	-0.155074483736678	-0.00866705075185958	-0.203633347931977	0.0622765644083199	0.0715340159709479	-0.0969045127807968	-0.0680788947302751	-0.0937310385034738	-0.292468579543174	-0.195046903842258	0.279473869333337	0.34198337507445	0.156556470799131	-0.209948220260266	0.339414338901747	-0.0604735263886877	0.187419662892513	-0.222374218832412	-0.0199543095832002	0.187696789504618
SCO4997	NA	A	0.0160960627562448	0.0659792288540668	0.114528315590874	-0.0628149313366402	0.250262639206126	-0.461985389541467	-0.176008215695775	-0.256642444998207	-0.0383233612761034	-0.0612228146081488	0.0839361470195454	-0.0386420242438232	0.328908099364539	0.0181141771132696	0.281883627826025	0.0425287191801145	0.22843738687695	0.04057628092961	-0.207623289674008	-0.167988213343201
SCO4892	NA	A	0.226995301521931	0.144908298304631	0.237768097840228	-0.30822935093739	0.0946954795989678	-0.374003335356285	0.164445761444049	0.146832361251984	0.168053018806068	0.0137862827548814	0.234473364781818	0.0497730814056054	-0.0606510588553228	-0.242312040775826	0.137621534570386	-0.0233420282465504	-0.108034296083603	-0.204697649443648	-0.0183171193244918	-0.279765703257429
SCO2360	NA	A	-0.100750661682516	0.0834171127159919	-0.0355254179202378	0.11872874872929	0.249360274699145	-0.228960697802106	0.303262224400823	0.285680310391123	-0.0741972015786776	0.306558183057734	-0.0689062938227538	0.164383125745518	-0.0281743923787374	-0.335960253403353	0.151522840232355	-0.152465695877921	-0.202301523539831	-0.102796866315573	-0.202008245819931	-0.130865569830342
SCO5675	NA	A	0.218803719318904	-0.0918239694041407	0.337461852625233	0.287560570525378	0.256320835875734	-0.132207881030138	0.0297579818712232	0.0660164106806476	-0.216088695166025	0.198347142861109	-0.177060893814478	-0.0677993952381526	-0.0140898876932314	-0.115893668225128	0.135132469314456	-0.344435345908183	0.0739832065159418	-0.0258842630937826	-0.138735227693287	-0.279364962322082
SCO1450	NA	A	0.255306183317063	0.206506033268497	-0.153337845267595	-0.0666525903828514	-0.168079719472017	-0.0967158632721432	-0.103518080461919	0.318011225321307	-0.141247206214343	-0.0874112736240105	0.365021890658298	0.0834871100340027	0.115090363666439	-0.178184493236806	0.215906970333839	-0.214244639445575	0.049275822297528	0.0789637009763982	-0.215805829296221	-0.26237175919989
SCO6764	NA	A	0.115546551249638	0.214375135407826	0.0126804149043274	-0.22896907227324	-0.205891764921747	-0.277683366261709	-0.0563422989753564	-0.0188034842948968	0.112030974354539	-0.0935338446353127	-0.0494117910110718	0.130955280113185	0.345106827053878	-0.376220570702359	0.293056763414675	0.105168656443115	0.0519051518685432	0.198190094268474	-0.167007199450675	-0.105152456551843
SCO5033	NA	A	0.173950199618512	0.0866910825614204	-0.0912711374814923	-0.438842421183666	-0.131925944093015	-0.282683506712836	0.147180708432169	-0.109085061420353	-0.0188850857096767	-0.0627543286351995	0.113222941819092	0.0609754249724879	0.286873031355988	0.0409907887208742	0.287993915483713	0.1109195921672	0.0891782911243011	0.162001390948079	-0.308944862447678	-0.115585019519922
SCO1126	NA	A	-0.0504718663153405	0.0565928745022855	-0.0304328131370744	-0.244497878018288	-0.124063651768566	-0.0408005883071325	0.338094187069696	0.317476751242912	-0.209324376510807	0.280346549840232	-0.127008886767724	-0.0397992501629832	0.12775345269211	-0.337891670314368	-0.289844585416914	0.137063425495981	0.135307891929141	0.136262670112705	0.0134438291803576	-0.0482060653462243
SCO5246	NA	A	0.14651123954398	0.146910578951025	-0.137036160823251	-0.141282794954681	-0.222417308136292	-0.27482336966404	0.279025732452091	0.241610608819935	-0.105513140018664	0.151471699980515	0.127128952385341	-0.0167124792141178	0.0996098588384822	-0.0808706149402059	0.197997709115721	0.0478719280651223	0.207692730939368	-0.127214603415515	-0.109014109450426	-0.430946458474388
SCO0422	NA	A	0.216701837138037	0.0319125803416516	-0.300583641202212	-0.116104393911107	0.12235593614432	-0.146506797100085	0.272571064885556	0.447469569224402	0.119223459714105	-0.0770671830689191	-0.125882962869494	-0.319646083382515	-0.0691598583487611	-0.0572851445102058	0.175391507634803	-0.00464493791297782	-0.152784684901133	0.134647515477794	-0.15865367058603	0.00804588723276889
SCO5030	NA	A	0.10028374067113	0.222767723072498	-0.0883995356563183	-0.041796716194261	-0.181690173858357	-0.203959757367873	-0.246000633723057	0.0454052797162268	-0.0555467876757754	-0.17336389265538	0.39340871860599	0.342985990325229	0.0810532711211698	-0.235963591645183	0.157901090545862	-0.0557391050399123	0.0844235735089374	-0.0402236363337432	-0.26349567938751	0.157950121970322
SCO1817	NA	A	-0.14049009640937	-0.191858091840304	0.00804293197869033	-0.00175149957355769	0.163184174977588	-0.379972770219258	0.104414963535889	0.0677536164780177	0.0215269306528412	0.123274357951587	-0.191085701195354	0.00306196365109335	0.353652668340735	0.211370763012718	0.369748115500946	-0.149817103075427	0.0529610221704524	-0.194914503304966	-0.0305180560411933	-0.198583686591129
SCO1137	NA	A	0.0816477246226812	0.0242002789975724	-0.3452781059315	-0.317621809205726	-0.126957616200779	-0.059357098706069	0.3940996646145	0.144015010501924	-0.0750957242639112	0.32849324317213	0.185277337707514	-0.0500555308232369	-0.120503602594314	-0.227776300003881	0.121829366199482	0.00101496187689842	0.204050874901148	-0.0455353812326462	-0.0486895044132687	-0.0677577892185173
SCO3921	NA	A	0.214532398295384	-0.100942181874712	0.159992144201839	0.0832342283595828	-0.283214296761773	-0.397652165859308	-0.137628626156791	-0.184712365734339	0.136866203216739	0.00787190859104747	-0.0310430774408395	0.355178444128975	0.0379983747467825	-0.172378455058404	0.17013387081892	0.0322269139186466	0.0614210020742534	0.268848586146833	-0.0218304606988715	-0.198902444913961
SCO1961	NA	A	0.123915409289729	0.211263142105813	-0.166419695585588	-0.0092663722425792	-0.219424199457498	-0.190969722053927	-0.236833977336425	0.178069045946105	0.0906731617843044	0.140295216440668	-0.22023594519253	0.184940369079371	-0.245833995136319	0.0422226660952276	0.443851270833646	-0.110494859837178	-0.149942259797073	0.134626982653975	0.0974661880738124	-0.0979024256635292
SCO5480	NA	A	0.116996068084108	0.104414406103625	-0.301812093391263	0.118911375105829	-0.165627422672411	0.00147566116912667	-0.0271347875674435	0.00763898965123477	0.253883120863401	-0.0203852564042126	0.25665440352325	-0.168196507717311	0.0946012707734054	-0.488518271533842	0.0691178299908888	-0.203783030288893	0.0625079957757331	0.130017108164549	0.245192585266399	-0.0859534448961696
SCO2208	NA	A	0.157935432510275	-0.0527656758262212	-0.0699649555299322	-0.266634621475992	0.0474690604826622	-0.291733074224045	0.0187633609596269	0.377375010596593	-0.132108202945742	-0.172967525868784	0.0626878299525093	-0.209554369331244	0.263424223746973	0.0244673653753122	0.306992287535705	-0.0260356476446795	0.173550482153629	0.129718997123018	-0.169132455331612	-0.171487522258053
SCO5017	NA	A	0.130949061633775	0.0412612478086096	0.0547366571966497	-0.205885424699688	-0.0134727825965979	-0.277550225796886	0.274994603404035	0.0694939195305162	0.267274512293954	0.283839136701954	-0.00048848284472891	-0.0456587324541875	-0.105430987084	-0.0537217815426088	0.2773771843002	-0.330276299249132	0.145103943648826	-0.0831887362051451	-0.179867780540617	-0.249489033504934
SCO3483	NA	A	0.188067453565826	0.0566721130275862	-0.0474015603774411	0.383409183189363	0.00794722468476206	0.00668166750582966	-0.16240507127837	0.215682280678112	0.0741854690263581	0.033226489491486	-0.0217117585165343	0.157874783004142	0.155336175721935	-0.083699896370153	0.130573148027659	-0.435942092038457	-0.0357952025579338	-0.165333470416119	-0.358883775581174	-0.0984831607868739
SCO2888	NA	A	0.154958162722559	-0.344790920103137	0.198884118132598	-0.0313805297259249	-0.358246558099331	-0.293231294421649	0.108398416990668	-0.0403799728792382	0.231784021901198	-0.137583691606292	0.0691100256947159	0.246936434762278	-0.0981125829566283	0.223838979454048	0.17959559202428	-0.0868903363502822	-0.0688873380143411	0.0146265286834364	0.15462240389725	-0.123251460106204
SCO7543	NA	A	-0.00115810903319225	0.246888494358711	0.0304936696384071	-0.242591266350327	0.0145943487428957	-0.0974072391490597	0.335485443544513	0.0875363349774283	-0.135795729253235	0.0603256917997861	0.32718324897803	-0.194358595243505	0.16721572307413	-0.11913503085148	0.151467991124925	0.121504106581647	-0.112273855107401	-0.0483772937743272	-0.347775332690765	-0.243822601367181
SCO0230	NA	A	0.378801437345615	-0.120516402913882	-0.067524089414702	-0.0868894896878256	-0.0483565033046438	-0.425200207918741	-0.131399633375023	0.00781414296368732	-0.103418409742817	0.0616456069433413	0.237119029486523	-0.0721215046272263	-0.00611776087988281	-0.257903356863085	0.230854283031573	0.161200978993061	0.10213748201081	0.25045780866196	-0.147302502845279	0.0367190921365337
SCO6980	NA	A	0.24523674129633	-0.00821867596486969	-0.38769079595888	0.244678896350113	-0.298248746748418	-0.0304426717121848	-0.206347867022657	0.0586480621612493	0.207146904391297	0.168508714029667	0.0522427306881994	-0.00637570321051539	0.101770510010014	-0.226487224770178	-0.00875553324392042	-0.0906412692560079	-0.0518659904615224	-0.161830799907354	0.31674510167566	0.0819276176539789
SCO2835	NA	A	-0.0758032096771495	0.166119358723638	-0.149735311739453	0.171722794545838	-0.00755891375615425	-0.0210721859806862	0.138462931345552	0.315819751753152	0.189657746728743	-0.155449540951713	-0.0849782470578035	0.114992560258594	0.340370484074819	-0.0870907764250313	-0.101401938646058	-0.271293501986332	0.164530569167833	-0.20558946493979	-0.332464217648261	-0.109238887789734
SCO7719	NA	A	0.202467528432189	-0.0309613359220411	0.103981002055588	-0.125184984325584	-0.11238448321614	-0.166520650722503	0.249067908609752	0.355976628617318	-0.121384856613931	0.0932216794198093	0.0527696660837564	0.0831396959536397	0.0925523864687405	-0.23438756048932	0.272583008509134	0.0562377298760754	-0.0161874862611489	-0.131842531522375	-0.300443005393307	-0.322700339559651
SCO4491	NA	A	-0.020443121125834	0.0364538930474199	0.0106945194869041	0.105385010118817	-0.271023825897748	-0.425002830358904	-0.248730111152645	0.0657872828109722	-0.0566171921472582	-0.151698134926597	0.0972451725857093	0.0202760040583829	0.186391703902603	-0.287309948626474	0.172839253231824	0.0479179910761545	0.182397835598326	0.32887015506258	0.0738946970541168	0.132671646201651
SCO5893	NA	A	-0.0020278654490371	-0.137950624472785	0.0496004169091204	-0.155175364877362	-0.0806514336022756	-0.165195900512591	-0.0329507094076133	0.477469094620161	-0.00209214271100963	0.0723424382348724	-0.0622193634808339	-0.153240271796645	-0.0494378232936725	-0.151059865292343	-0.153373580217588	-0.225695230154236	0.141353265387653	0.106702100698156	0.0734318839501994	0.450170975467828
SCO2669	NA	A	0.17381700417504	0.00695006381705721	-0.286584227915551	-0.192234686410865	-0.358514327105418	-0.136593891178986	0.00780857742010976	-0.0725686384048165	0.00635748780416456	-0.0384232423549467	0.16016120213169	0.18163248320621	0.0491560214786428	-0.130643325551315	0.378623283666312	0.294184247197505	0.102246210635743	0.133741041550393	-0.12844034128779	-0.150674942873172
SCO2181	NA	A	0.327414922269355	0.15412512468739	0.0673880682766672	0.160298113884288	-0.269894077792214	-0.40547322283166	-0.25505488330235	-0.0519842791436691	0.0288850256859572	0.0703957553844372	0.12892101597612	-0.0665646025078299	0.0683257032498314	-0.280556842974029	0.197865123233797	-0.115027773462446	-0.063668245831467	0.150154541378543	0.00275576060986715	0.15169477320941
SCO2244	NA	A	-0.0829536371965851	0.265248132880874	-0.0174921803532491	-0.485182276250557	-0.17095279749363	-0.360462729095683	0.0854824870612041	0.16570205990563	0.0764511663015086	0.0350004605313607	0.0475712426599464	0.291716360303114	0.0173957251781354	-0.0497620149053972	0.219131971290067	0.0984708401422494	0.0195924525331876	-0.0268780161002562	-0.0108521779982875	-0.117227069393628
SCO1689	NA	A	0.234902900347313	0.00122735802797935	-0.0206290866581531	-0.43303588034847	-0.267674933895108	-0.0514254685989042	-0.0108750267097379	0.382189235273631	-0.0751496910091292	0.055299012732188	0.217345029921991	0.186719436028004	-0.0240454162525952	0.00840428564357687	0.138306742015393	0.084903311009656	-0.0286921672456417	0.0332565965269951	-0.229130220634862	-0.201896016174127
SCO3675	NA	A	0.483814138745312	0.0430059872071884	-0.215799777808373	0.0137109988034512	0.0132893360717419	-0.288597344370635	0.18963120041204	0.1754055886395	-0.183638270861692	0.158426056569567	-0.104561048086847	0.146703776394309	0.0636940730113795	-0.093811559873354	-0.0212569917964682	-0.0797971189541831	0.134146875396231	-0.187783192385242	-0.278407367828782	0.0318246407148539
SCO1453	NA	A	-0.202611443099164	0.28887462994466	0.228676444944932	0.00480713467509419	0.0762827100166494	-0.193259755799862	0.0404377603294321	-0.130299356731261	0.304302866644851	-0.0024157315181248	0.028625914885795	0.0762693321969619	-0.0527459302279265	-0.156415169368892	0.296769630959481	-0.153250237083293	0.0775565869178187	0.07051699138602	-0.354775046421639	-0.247347332651529
SCO4437	NA	A	-0.17504613749136	-0.034734826430332	-0.14289255087365	-0.0710812525117661	-0.247994342587135	-0.384925122692868	0.351585835224385	0.293600368513174	-0.0451569489367882	0.22846388101144	-0.00779748779459277	0.190938958588915	0.0185555310829661	-0.15590285472673	0.216297284966738	-0.0316026101561815	0.0212520766646986	-0.0115268062242273	-0.133560340304971	0.121527344678287
SCO2200	NA	A	-0.0896024499328776	-0.0554033302771146	0.203685523337709	-0.168149270683542	-0.228702001611608	-0.150223795533404	0.290698869181187	-0.0739089904831169	-0.0180357629931303	0.543679451370808	-0.197684703136884	-0.148679402853329	0.0252272987126529	-0.127020966000475	0.0679924425094303	0.19264978434251	0.0179838235910668	0.0332960931542741	-0.0184156559397053	-0.0993869567544527
SCO0191	NA	A	-0.0433034358239834	-0.114990450202076	-0.314175136167622	-0.130370566709204	-0.058796989716543	-0.169710029835926	0.110595963640981	0.224680047030876	-0.0894788419441639	0.18746378647703	0.0758833538993129	0.106779256770813	0.0830957372527208	-0.144871317650929	0.496880367564572	0.0622882371511726	0.0989350701366722	0.0348614074648419	-0.274152740075337	-0.141613719263208
SCO7602	NA	A	0.177639307764427	0.109172558110267	-0.349421177407963	-0.0557965753840346	-0.0237161287294674	-0.0978268778566447	0.240522764120324	0.016101906698085	-0.002005214576696	-0.0864591744714009	0.155581354895192	0.0675322356987671	0.0775162268209666	-0.0808195666117126	0.248356720217887	0.236269309596877	0.0883283132374362	-0.167181606956133	-0.0795501300549533	-0.474244245111224
SCO5653	NA	A	-0.159628778235975	-0.0685495610103012	-0.0290767828733595	-0.409643799443947	0.14592047269471	-0.119507321595079	0.258941747584487	0.0112108301514856	0.366948542586531	0.124910369384065	-0.177303100908624	-0.189939318707516	0.273646800285218	-0.0242732021361597	-0.00406982841556058	0.0693224243978058	0.0631981064578602	-0.0357536448196323	-0.222155913934662	0.125801958538653
SCO1132	NA	A	0.118855087974237	0.0112000110071844	-0.208732449291229	-0.293910942185293	-0.47858397365578	-0.00166826659798947	-0.106961637723505	-0.0191438652055427	0.0678427520277343	0.126786246650162	-0.0304904323069337	0.273886504266603	0.0752542428470215	0.116807906313559	0.302523917990781	0.0943798144772461	0.207969981046886	-0.0554629942384575	-0.13297315928997	-0.0675787441067153
SCO5947	NA	A	0.0868131132091463	0.156567417629285	-0.225518272813186	-0.091810550214384	-0.125790628651746	-0.22768239774923	0.156999295663273	0.205847754472227	-0.127735192301706	0.384429158770351	-0.0377663239803616	0.141177473648983	-0.124676826474123	-0.121845215001959	0.238664771738277	0.0260470679509737	0.0441329749629502	-0.359500773005777	-0.130626517199933	0.132273669346938
SCO7645	NA	A	0.00469133019565415	-0.251738493062693	-0.0490962581726988	-0.205995258617677	-0.101601024156479	-0.162462677979981	0.12867947893347	0.235321835281552	-0.0568740040944502	0.113916253288981	0.381553411981407	0.0918118120256506	0.145687381424184	-0.138156407797896	0.0720991794273829	0.201425675868308	0.144953459427395	-0.320442705940564	-0.255339447595113	0.0215664595635698
SCO0166	NA	A	-0.179038066030104	0.191853385112088	0.0431824413414592	-0.0450785100356863	0.207736162957699	-0.282926078861427	-0.0616690844521601	0.23382962074029	0.236156363534012	-0.151426348535061	0.106071862203213	-0.121988068224407	0.156732477775023	-0.205644454014042	0.317595231669547	-0.235338645339446	-0.0603610575877243	-0.104930136732237	-0.199426465876334	0.154669370355294
SCO7304	NA	A	0.145381343004125	-0.44654151160356	-0.0594699913815218	-0.145067873009341	-0.130485342742938	-0.0368474749764895	0.0926199930142415	0.228821622612906	0.0942872310611116	0.0672617393022459	-0.10002398447073	-0.0500969305165548	0.352350441992928	0.0359469039360492	0.325036377248177	-0.000149949840101193	-0.0311571191016982	-0.0223462959246001	-0.27155742635306	-0.0479617522511862
SCO1567	NA	A	0.209641971000887	0.168755643463037	-0.20239750812676	0.27940313573959	-0.212700640271664	-0.324594225623989	0.0616739091737231	0.124869872390173	-0.0608134176194124	0.0460256348861983	0.274900598207006	0.0419326855189335	0.207711825164629	-0.113220116784365	0.0796179774241224	-0.0474152274452246	-0.285216335611443	-0.0633165360682733	-0.244419598169741	0.0595603527525725
SCO6082	NA	A	0.361624097131836	0.217246451746683	0.0531957614332823	-0.0626570301561906	0.0149661763603768	-0.494873014321675	0.0136243231944233	0.118482095966096	0.15183547113341	-0.0417457944974959	0.143085333480584	-0.0348013357313093	0.172206612502599	-0.22188121144677	0.136931948963294	-0.106193377180679	-0.0267032874054025	-0.124763358242131	-0.081342142211859	-0.188237720719072
SCO7623	NA	A	0.112363126840857	0.141568513278068	0.0201007934544823	-0.235036745807926	-0.124487806132554	-0.176927749290251	-0.183066126582379	0.378261781181094	0.10004237336836	0.30890448654432	-0.194312372578392	-0.113394446655211	0.127927648402792	-0.230807159624529	0.184923705495588	0.00607640514937868	0.13461515191972	-0.0194820496422978	0.0207435194644874	-0.258013048785602
SCO4664	NA	A	-0.159052587039412	0.0473896584881752	-0.328175721167989	-0.177370641230282	-0.0267450878086564	-0.145681311221825	0.385559908522757	0.264026590326048	0.090855139318103	0.10855988227445	0.222325613504195	-0.136412443111789	0.196904695497523	-0.0016224364751678	0.0602958324587359	-0.108107929347708	-0.0257461273291935	-0.180650283336729	-0.231181246202423	0.144828493881187
SCO6777	NA	A	0.0165608070029619	-0.01334485309274	-0.278624299218187	0.169066473185859	-0.253723873634391	-0.332100373593038	0.0101775469213448	-0.136740288096164	-0.0913389899907866	0.14424238419083	-0.0219939690063642	0.113610514277356	0.332026115452199	-0.0963585639656728	0.233231912594221	0.0913914236464146	0.0654055674565144	0.0431446612529047	-0.248092451277842	0.253460255894577
SCO2712	NA	A	-0.0254432420940046	-0.213904754596982	-0.134784397396779	-0.0550464631205938	0.128755569677131	0.0506518277029256	0.0886078046953779	0.393749143398065	-0.173972406175655	0.212256029887322	-0.108057114304786	0.118301617232919	0.391282195490904	-0.132845890560049	-0.0483002574208283	-0.234791848643365	0.0935743818747523	-0.234933185936662	-0.116604107573819	0.00150509786412945
SCO2797	NA	A	0.142653389419129	0.137322549689872	-0.424991629791743	-0.195041720508494	0.0457819413918097	0.0906404167235517	-0.0772133063173128	0.153073125101116	0.222952909643378	0.312580856359404	-0.0390309272975937	0.102819049088252	0.0176883162643402	0.0807927221870162	0.114767838289491	-0.31836160645398	-0.122948823674041	-0.105423886878647	-0.21356737569872	0.0755061624631721
SCO1108	NA	A	0.230827609859403	-0.0391926156280897	-0.11317838839809	-0.143766409153096	-0.246386396193584	-0.0720496911310726	0.0434261026712015	0.0953148766969676	-0.100793244189545	-0.105490220789775	0.340688005505267	0.0776587573970975	0.406549540937778	-0.297893799088897	0.0894886021688555	-0.0484880370790854	-0.0232553515168803	0.114486696082009	-0.256894467960923	0.0489484298104634
SCO6487	NA	A	0.222978131820416	-0.0177964683259537	-0.213933131302881	0.157045768740201	-0.282919536525501	-0.290767172919972	0.00513323290842616	0.15619038341662	0.093393953407245	0.115578159787103	0.327774914676979	0.0514979541515204	-0.108783899294704	-0.152463393812098	0.0955641616575988	-0.110865616297622	0.209543296925598	0.11884695763961	-0.303215454066516	-0.0728022425860737
SCO6729	NA	A	0.218423426417213	0.153716674313197	-0.0343681821621351	-0.0263279441598345	-0.223221491642059	-0.25580631943178	0.0453795890669104	0.117736673703925	-0.224809090105943	-0.0557525795299423	0.11199788833249	0.227259025793262	0.267715781566832	-0.105635102401018	0.307657974523589	0.00505281850791572	-0.133087362583537	0.0999905605752147	-0.271084302338915	-0.224838038445387
SCO5401	NA	A	0.270590495957085	-0.00676654488546791	-0.0847853163483501	0.00867291340473897	0.0124764382229055	-0.100891245464533	0.32125667532684	0.196421452301027	-0.217560688170253	0.292729160530234	0.0298739755120141	0.0870811644328127	-0.362439688454972	0.0165936664115374	0.0182379106446202	0.0784878100921915	-0.205197008306466	0.0603707634232764	-0.252659958968043	-0.162491975661194
SCO6319	NA	A	-0.0615708363635687	0.239521629715658	-0.022888885798138	-0.237606081149102	-0.0842266282997106	-0.396431427526793	0.2732310838826	0.254762970296729	-0.124746133237951	0.130162942733526	0.22556487046843	0.016922623017293	0.0553249008434662	-0.228321602077556	0.107878101909585	-0.0848947251393302	-0.120049737221038	0.0774722039685827	-0.161099945960538	0.140994675937856
SCO3500	NA	A	0.0763831635129271	-0.0818788975746942	-0.222642605496959	-0.18817261881465	-0.236130344022429	-0.179166207875068	0.202180470998135	0.4911791430217	0.179555512475131	0.217355484227653	0.0491383927528988	0.000450471669189323	0.111643485760625	-0.153224921028769	0.0555284594929057	0.00892804315804652	-0.104948922022035	-0.0179236914003571	-0.214151869929321	0.005897451095076
SCO3218	NA	A	-0.113998669089876	0.267934073508785	-0.113998669089876	-0.113998669089876	0.214374666243758	-0.113998669089876	-0.113998669089876	-0.113998669089876	-0.113998669089876	-0.113998669089876	0.253324419999801	-0.113998669089876	-0.113998669089876	0.215555568688798	0.206160857279545	-0.113998669089876	0.438631781537582	-0.113998669089876	-0.113998669089876	-0.113998669089876
SCO3479	NA	A	0.0440111098896301	-0.217208636249095	-0.194180146880892	-0.0413112323076179	-0.08718781155163	-0.0601625677079873	0.397927551877115	0.242627001756576	-0.122643860352611	0.11559489307106	-0.0343982814931527	0.0337078083434905	0.0658488307930494	0.0819989096324427	0.337494763243182	-0.017764049551185	0.0542578964746521	-0.090385968047006	-0.380101197570788	-0.128125013369235
SCO3763	NA	A	-0.331261276818192	0.0812381818501908	0.0206524007730327	0.0185921583306521	-0.197964508633117	-0.0922074359072238	0.0474373854202597	0.223445320440947	0.41851721270289	0.304472477200818	0.148781347728982	-0.0332113126224831	-0.0477727269080925	-0.255378805557552	0.0984682304220259	-0.149809988385609	-0.0562909365788475	-0.178428205151625	0.0117577718978188	-0.0310372902048774
SCO2518	NA	A	0.206130675163161	0.185245459332258	-0.271347008115858	-0.134774778160139	-0.0886848197971151	-0.284399626266322	0.149872051141998	-0.123755541408223	-0.236678215760224	-0.141111984360137	-0.164808374031604	-0.019645327591491	0.0161000170250976	-0.0151183632172913	0.0647810885213789	0.0308937300372039	0.198790506628239	0.230762359328591	0.0187221002220737	0.379026051308403
SCO4977	NA	A	0.315994081472134	-0.0493632987027515	-0.247231525514329	-0.071162155508131	-0.172897101921069	-0.226705487853788	0.181295639017475	0.0267639774663304	0.176741380737893	-0.301884325487097	0.139433027070667	0.0321549321045489	0.20781543813431	-0.220833886419948	0.0730346367324248	0.321251031342882	-0.00828163188454312	-0.0160010394227839	-0.0988277362318621	-0.061295955132366
SCO3220	NA	A	0.0414545200758654	0.401248969496452	0.0310987613088239	-0.142552571552233	0.456544770071899	-0.142552571552233	0.15832793906855	0.0451523541934392	-0.142552571552233	-0.142552571552233	0.0540448885340091	0.0278077426417843	-0.142552571552233	-0.142552571552233	0.0275045965024129	0.182341173629093	-0.142552571552233	-0.142552571552233	-0.142552571552233	-0.142552571552233
SCO5850	NA	A	0.079263953470758	0.0273966364487088	-0.151310032408529	0.226247637260523	-0.302884727384871	-0.210341298320854	0.186328186560913	0.158599807831694	0.0720682452946075	0.0859243863183385	-0.0735706376413963	0.204166910463373	0.0380403216375278	0.158466640263408	0.26921840995913	-0.166249602708085	-0.0437899839280971	-0.229055561384992	-0.347997333734708	0.0194780420025524
SCO3444	NA	A	-0.151489688160258	0.0785639991470779	-0.0735146999259007	-0.266653347831867	-0.158052255398125	-0.215391333055046	0.351859784011781	0.360275941690155	-0.140382931123916	-0.0190369510412043	0.156516085735687	0.151859439203205	-0.0498729644093636	0.131010302280691	0.0729541087108001	0.143898713481213	0.100021007014159	-0.0838536230871836	-0.167899637416864	-0.220811949825046
SCO3100	NA	A	0.242141923142797	0.109503185926137	-0.145809963958513	0.00359163413865327	-0.230837871003528	-0.155464414919353	-0.0259534666218109	0.0375267126558874	-0.0353513430586685	-0.109682010143072	0.115355780277584	0.210423649246815	0.106042368500364	0.00750704696392823	0.423922734013414	-0.091498090678773	0.14811529614075	-0.0720946946554988	-0.161410543210943	-0.376027932756175
SCO0874	NA	A	0.12867375833381	0.0972558338626204	-0.0818197568889012	0.000785917568620231	-0.228087522934545	-0.0755729330370389	0.303712804953781	0.0375420127633763	-0.355976493710451	0.172650055250053	-0.00593542583277351	-0.0574578024337051	-0.0824261812976856	0.0235579000347261	0.0949210056848306	0.105965033295192	0.401621804233409	-0.146981515610054	-0.052632423634424	-0.279796070600844
SCO2943	NA	A	-0.0473601737854488	-0.0907523137537731	-0.139224672455281	0.0510085554733593	-0.161053131750653	-0.317547484348725	-0.0375418783415666	0.120791247835956	0.0591525110239892	0.394569942524943	-0.0298567343746075	0.375945441242532	0.0403937972194794	-0.101212881931988	0.191317680780255	0.00487416099386073	-0.0835483107497483	-0.314594050032946	0.0481236604991846	0.0365146339311775
SCO6115	NA	A	0.0328399384209828	0.347663184001371	-0.267268434425932	-0.178532254362988	-0.00323721300521607	-0.0849401636363551	0.122481031867274	0.19097121170498	-0.174770317620855	0.0345033254853897	0.224773742436294	0.118875697929774	-0.14326337367241	-0.144457649246563	0.2989212095675	0.178809560010302	-0.172175407345777	-0.12502348497125	-0.206366337968989	-0.0498042651675308
SCO0539	NA	A	-0.0454922565161062	0.127191604549992	-0.324529580727356	-0.0645644539073358	0.0937844831395691	0.00470745282818164	0.399196857578136	0.320922244630906	0.0270153616343203	0.181512422390364	-0.071938357229149	-0.122676061171299	0.163277618105266	-0.185115044245619	-0.0127961116718385	-0.0868519904699514	-0.269653860921906	-0.0881709178510421	0.0992064501043859	-0.145025860249518
SCO0361	NA	A	0.151672221962519	0.0787814393170883	-0.124085926925532	-0.157173711717007	0.0137088005242838	-0.228510135274772	0.235907977932285	0.259153755406705	0.196639234712093	0.129213316757877	0.0439199978506122	-0.36162316592307	-0.0891190021497219	-0.303855527369326	0.197163962878568	-0.168023898326142	0.0627983519238147	-0.0336640666433621	-0.0587282736265746	0.155824648689665
SCO7075	NA	A	0.067570144032131	0.0372332271161078	0.03529463698063	-0.19047951461782	-0.0668652415164077	-0.251808618232246	0.143584033605467	0.0652095735356304	0.0671594661076091	-0.0867462786451942	0.524887411106166	0.074356951397565	0.162694813815231	-0.274469190478638	0.143597384546435	-0.0206178581495315	0.0163019084541682	-0.0728015046247639	-0.214163151232981	-0.159938193199555
SCO6979	NA	A	0.291360835351145	-0.00456493643584199	-0.344838498776528	0.304169911851586	0.0729975143453618	-0.102054616345978	-0.278044665418701	-0.0984817908322095	0.185521359636436	0.0545210168672035	0.223193961671564	-0.114747418510876	-0.109398853469648	-0.17209796755093	0.111796560530723	-0.231062995270819	0.0454302531461521	-0.0219613077595042	0.0949181619127684	0.0933434750580986
SCO4780	NA	A	-0.117389020419328	-0.204114816308953	-0.330800870791954	-0.174855027472636	-0.0131638634304443	-0.196934678493752	0.27482443859243	0.182119242829882	-0.16180573931039	0.213620391385938	0.285452280028661	0.0915582372555079	0.212887407350995	0.101582895659795	0.00639749771339404	0.145331816542438	-0.0969477379179433	-0.181419886660553	-0.0381713375837458	0.00182877103065593
SCO6644	NA	A	0.375805116050816	0.0828890244821316	-0.126393271662163	0.0284621730031196	-0.372751446117598	-0.127614727599596	-0.217783451162225	-0.032106079288833	0.0175511754308912	-0.155619005174504	0.108707192702913	0.0241565505796508	-0.0156927773552002	-0.131689015086407	0.00226485520297093	0.175946207387061	0.0100063164399673	-0.0261204047917216	0.410663759430919	-0.030682192472189
SCO2742	NA	A	0.287353272992636	-0.0861936037154303	-0.0474798035078243	-0.251723079519233	-0.105067745239117	-0.110918728078701	0.332774615949023	0.143310585765402	0.0405006192162105	-0.0303145054490641	0.0763255362412076	0.174355574727554	0.155219365139679	-0.239406082431448	0.131683770672923	-0.177224255195243	0.210419120201368	-0.128508177433064	-0.262356330988502	-0.112750149348379
SCO2426	NA	A	0.063685424011767	-0.0134955604970757	-0.109421351226683	-0.299394615568631	-0.141911926609634	-0.133197423091901	0.136928079549592	-0.108407760044872	0.273805217589714	0.196694970087635	0.184871376003206	-0.0820028977148817	0.193611173405902	-0.123982652884516	0.177626419270208	0.199389784147263	0.102357605529456	-0.151917098285206	0.00174808410321825	-0.366986847774559
SCO3481	NA	A	-0.159587308292171	-0.225858798024827	-0.300514335359867	0.250551193183416	0.0329211019807816	0.0642601840834289	0.335661507048744	0.165606816421806	0.163925485054442	0.057471386419401	-0.0502215548223548	-0.0726871180815931	0.19329493830423	-0.00692674334724996	0.0827434729631187	-0.199343155764542	-0.0640304125185502	-0.284988577479616	-0.12954715398106	0.147269072212458
SCO2393	NA	A	0.372094132867074	-0.0872065244843103	-0.0732879626913441	-0.119978498898087	-0.15548677798275	-0.121134380046304	0.0380403344729814	0.388044722262819	0.129159713237636	-0.143035248604815	0.00873128482401686	0.0363172037414077	0.0519754458352244	-0.264686838779884	0.144811557435132	0.235280270464196	-0.167628185253411	-0.131927225782765	0.0303379108101054	-0.170420933426922
SCO3969	NA	A	-0.28541695257013	-0.046793915708649	-0.153058288082699	-0.197389346403033	0.165798915969222	0.0810760590680328	0.148016805102044	0.245818199517715	0.0988749229765071	-0.0231722043796152	-0.222294094899871	0.184483276183824	0.281748956709011	-0.0864014108771776	-0.232519094778456	-0.108146990749424	-0.0708378862182852	0.0975142893777483	-0.148825019684793	0.271523779448031
SCO3648	NA	A	0.183782142529918	-0.037640126341981	-0.325462561022272	-0.173595993545339	-0.100444337416542	-0.0461705357300386	0.20961689000989	0.400537036893735	0.0323685940057139	-0.105972654053366	0.0258602203613729	0.147715936918888	-0.0328310214769396	0.121654735440411	-0.0608635013654752	0.233482834123222	-0.0656087509304526	0.0648475228925882	-0.230836103009389	-0.240440328283948
SCO5717	NA	A	0.171911535271568	0.121383354948676	-0.105769793689086	0.120513122362194	-0.381842906085725	-0.165572531746266	-0.234093747026237	-0.0930006833444121	0.408111284317675	0.0529832639722736	0.0306064130189903	0.0639045957713371	0.0403106600504453	-0.150051917805587	0.107814893718491	-0.275042246018248	0.102922783803489	0.0325634331054543	0.0848567332673298	0.0674917521076317
SCO6118	NA	A	0.201120713341036	0.251599636160607	-0.202537706534091	-0.23915069345702	-0.23141920310461	-0.112619279917463	0.10455766978626	0.26881517774412	0.00345817786378566	-0.207109259267948	0.213210345925659	0.171368496453556	-0.133802229161834	-0.122053605265746	0.221489552439103	-0.0198967395504788	0.107428405329029	-0.0525501701351323	-0.016559745465079	-0.205349543183749
SCO6649	NA	A	0.0244658205736523	0.120179329655584	-0.376942699715077	-0.216716205931251	-0.0659379117292473	-0.174252151236052	-0.00786281962133417	0.192581613837283	-0.0698521386291882	0.028241021076143	0.102254784395326	0.18128851325908	0.127455408834196	-0.189463123639359	0.228421894057501	0.239144599057952	-0.222903069992555	-0.0875576897565968	-0.0703788881339633	0.237833713637903
SCO4396	NA	A	0.150797060162637	0.116796542145068	-0.153870406358087	-0.019472644541636	-0.051275914711773	-0.326736436747956	0.126200188828097	0.15636623659024	-0.160128930298961	-0.0849989273285368	0.253015830911618	0.0389320846699959	0.0241753056141838	-0.182687834830138	0.39086928099804	0.130368846819607	0.0767855460795035	-0.131543393490244	-0.235894080232522	-0.117698354279133
SCO0962	NA	A	-0.0636664696711398	-0.0278906280171451	-0.0208936993475537	-0.386042354571157	0.0304925989296105	0.00125283293736844	0.112963432109463	0.010083636143503	0.272609945387579	-0.118571694898635	0.249930050241613	0.227599464736296	-0.0398681960027187	-0.0426346687157273	0.331714559420375	0.0606644945840258	-0.0164130341317108	-0.22820121735473	-0.183270610955111	-0.169858440824208
SCO6014	NA	A	0.00193464037286528	-0.118258223977366	0.0126898481599089	0.0416090623534728	-0.140800080705563	-0.484527163810557	-0.17659754934636	0.247714273496042	-0.0440100017848177	0.172732571648992	-0.132830049569794	0.269433738808067	0.270097138502138	-0.153089985424241	0.0301945112939013	0.00453228901553038	0.131142209882565	0.0178392149979558	0.0525047747415122	-0.00231121865425399
SCO0344	NA	A	0.373581834289578	-0.0891630488790853	0.0231151943249444	-0.239832969642339	-0.1255802070955	-0.233344865113435	0.0101418242071751	0.0121134638782832	-0.307835901708686	-0.11336101965436	0.0217807025271397	0.312722259370652	-0.053703786774949	0.105251782813822	0.139242035289426	0.132538175196866	0.152574273775927	0.0446558691459793	-0.203412227567905	0.0385166116164666
SCO3742	NA	A	-0.258523005698507	-0.118016273952262	-0.163000445670413	-0.0220270628650331	0.268136746789285	-0.228733803332369	0.0442522014079838	0.128227050057817	-0.189970371718917	0.238105999521502	0.0495660344550755	0.199835663580034	0.171221047730167	-0.22041700709597	0.244738819301918	-0.110654049966099	-0.0474000616139206	-0.11156271925615	0.206806863451537	-0.0805856251256791
SCO0680	NA	A	-0.0852627761975033	0.263500098759212	-0.110871457333377	-0.327768951558742	-0.0523341819623901	-0.181609697434361	0.244590568904533	0.179888928317434	-0.0650321807989123	0.173471849345269	0.0330529135017095	0.0978405557450173	0.0797895592576063	-0.298606951920482	0.117957064187089	0.245294816921273	-0.100851288455262	0.0239324552860714	-0.219846227805102	-0.0171350967590853
SCO3308	NA	A	0.0809629903147675	-0.0426100314998874	-0.183010276212616	-0.00943647870573594	-0.251526950588563	-0.212578548597798	-0.189048306476133	0.243883495694095	0.273791740905284	0.140151936726443	0.180103663740482	0.0566774302350397	0.0207055442546373	-0.184683184866935	0.254000069431614	0.0584565078778163	0.0309360039472097	0.148972385224149	-0.156838138215608	-0.258909853188264
SCO1716	NA	A	0.13676077378513	-0.213060909150101	-0.242251052303675	-0.209387162002271	-0.0846597789554946	0.167090494268839	0.100605267995497	-0.0155436909369899	0.0700275376593926	0.103356108448124	0.184361488722115	-0.0555854679254084	0.116776147587387	0.231558352468994	0.34758300341112	-0.147922432315484	-0.09264139424939	-0.0880166612523157	-0.317662657130205	0.00861203187473603
SCO1242	NA	A	0.185856176112853	0.163056035633597	-0.206289817087079	0.13638581613837	0.126082712004168	-0.37805054457184	-0.160130999138674	0.0784779590825582	0.163720038450037	-0.209020808172655	0.0626346879609465	-0.0192229152353076	0.202290955286886	-0.0820889532616205	0.286343620687627	-0.024641502979394	-0.00877007208027081	0.0190925104719231	-0.0894113253036406	-0.246313573998485
SCO4440	NA	A	-0.138711706655926	0.00894967838311178	-0.236476055374773	-0.158606984382127	-0.117218297775682	-0.000810766899886239	0.086876983558466	-0.0219471640730378	0.440346883947063	0.170781347973801	0.310610232256685	0.131715156342776	0.170094385978252	-0.0852120823100568	-0.0932440430531827	-0.065648786704803	-0.095638271718216	-0.164553324635828	-0.195816515862583	0.0545093310059395
SCO3937	NA	A	0.0387309866656955	0.162418390481149	-0.121465159356543	0.219661082968918	0.176956034896388	-0.185728686327526	0.0801556217222714	0.276639474548286	0.0739921652334199	0.192619282349497	0.0222956111858865	-0.0367977460618691	0.174656029150773	-0.0383080918522753	-0.0726911119663067	-0.249559359090816	-0.319946517372133	-0.149133517850516	-0.273204804703932	0.0287103153796302
SCO3007	NA	A	-0.308810896672948	-0.222690383945652	0.0257721403535252	-0.129624631098855	-0.145597054641442	-0.197980786476477	0.0449467808390778	0.202878218472517	0.134825603799209	0.317801296546646	0.133337511986045	0.0732519933142881	0.0646324312234707	0.0289624564632835	0.358931479529058	-0.158021132135884	-0.106960289101167	-0.039208911218823	-0.0516575910781456	-0.0247882361577259
SCO7234	NA	A	0.0845597082581877	-0.153290254964423	-0.251702496651008	0.0945686085388493	-0.088385900813797	-0.121303190110934	0.197652383726297	0.0958939154457976	-0.140630490678064	0.0808071407903799	0.141875338110077	0.161002284701802	0.146585120575637	-0.139195850719701	0.239322714519934	0.0435056609666087	0.19685179934483	0.0348032908681382	-0.282326884774481	-0.340592897134134
SCO6593	NA	A	0.285586265060575	-0.168564624101908	-0.320982964725862	-0.191292857969966	-0.297197042456907	-0.0242850712450253	-0.0524007390625258	0.0703895116900943	-0.0993002348429264	0.178076626541441	0.180326121335258	-0.0913872310192296	0.132483841755403	-0.0471211081440508	0.153256201596758	-0.177375367607561	0.0182306517270878	0.0878106187715431	0.138322929488517	0.225424473209286
SCO4315	NA	A	-0.0303990136000323	0.0695527228893975	-0.0913395665192382	-0.029911275954027	0.0782167907623705	-0.368260810799674	0.328406643742011	0.293533796882685	0.10125743037697	0.097321725657709	0.12376687513447	-0.011714693083674	-0.154453206066008	0.0925221938061078	0.169253914452834	0.0259464168744703	-0.26369406065591	-0.109985823016152	-0.176839957989109	-0.143180102895202
SCO0939	NA	A	0.335163824668058	-0.333348892352991	0.0492883928739114	-0.0674919488420058	-0.195862772910047	-0.1930563829597	-0.187237654681301	0.142236972305771	-0.0274584962030584	0.0729430534880646	-0.140799913197593	0.275567022505808	0.22323631901627	-0.094758136933826	0.0859903929741739	-0.051121760020874	0.0742742678453663	0.114883114100116	-0.15713369878081	0.0746862971046687
SCO7741	NA	A	0.388179750711025	0.198578102638949	-0.0190229691364991	-0.072100864116198	-0.175143946220403	0.0116548118343709	0.104081910847022	0.222571463782594	-0.0962208154379516	0.354402727988832	0.00133604595549297	-0.0246073937447386	-0.0313560632740919	-0.170833858132311	-0.0607120397794443	-0.157704746790068	-0.198626566229137	-0.216031103817298	0.0424613774539488	-0.100905824534091
SCO7063	NA	A	-0.0230352901576538	-0.0595168183806225	-0.222121935556287	-0.242854056626504	-0.0863748745321682	-0.120728247399849	0.459506218564039	0.0882349719754052	-0.0392206369915986	0.28066558928106	0.118464221650705	-0.0931635337998704	0.177326596489932	-0.00666722493528149	0.0506619503423171	-0.133648109787219	-0.0185703826722146	-0.199667271819783	-0.0791840418597398	0.149892876215331
SCO3888	NA	A	-0.175765682725258	0.0128208736824451	-0.0852214630161878	0.0108288618207144	0.194330103467142	-0.2560589750129	0.0814003508051391	0.141413477330945	0.120713473093357	-0.211085084175383	0.403825094987082	0.177066195446809	-0.0290119255133066	0.153276110656376	0.0285271882041984	-0.226032951321391	-0.17676741276063	-0.0507196972786792	-0.193916508629853	0.0803779709393879
SCO7664	NA	A	0.0985107260937554	-0.0562619795362194	-0.228970885508995	0.114120769339076	-0.103508758667529	-0.0498533364322915	0.267155255692554	0.296860727431647	0.258727477069601	-0.0136289658085231	-0.108079879211215	0.170714554366808	0.018082448789472	-0.0988257098833136	-0.053947761888153	-0.0974136220240371	-0.294930966524651	-0.276194838452013	0.169228935558474	-0.0117841904044464
SCO3436	NA	A	0.0334873823514465	0.0421832137443108	-0.355791779113193	-0.050680949251924	-0.310147806984231	-0.236257785918776	0.0898252670127979	0.230312462987035	-0.0666855647335898	0.264344411165185	0.115809044818792	-0.0605014947155214	0.187899051515417	0.00569149521697243	0.248800526184544	-0.116693508087899	0.0516034723218586	-0.0641188952427858	0.0896717339068775	-0.0987502771773148
SCO3578	NA	A	0.077366237851308	-0.181507651529694	-0.208413869080151	-0.195837825929927	-0.0380665105485738	-0.297543552767735	-0.0166863944504057	0.00684445085757002	0.389394433798209	-0.272441448428673	0.206710752451914	0.0751776396962303	0.0499307499651973	-0.071256614752226	0.121811288524832	-0.0679084943516157	0.0490893733290223	0.077472730860995	0.172187466746308	0.123677237757416
SCO3476	NA	A	-0.246835947242438	-0.130104413634672	-0.186792896683882	0.0619657297781337	-0.143749332415817	-0.100998128163297	0.000374045249768251	0.338341192553593	-0.0861228903271694	0.251250262920491	0.0966629683525766	0.153356440015785	-0.129598474210018	0.191323415514745	-0.0595728226993235	0.134433275223294	0.193047326874291	-0.18576179081764	-0.218024527070444	0.0668065667820263
SCO6738	NA	A	-0.0239005380055131	-0.221355071469894	-0.043335740509417	-0.255145716632536	-0.0373962403183439	-0.199261917715361	0.218364276817144	0.0585138902781299	-0.132296452577275	0.0389091897791138	-0.0417680434963954	0.270078991677488	0.291585981156469	-0.0136997891891595	0.119892768002054	-0.0557349122265707	0.334183262786601	-0.180808028416289	-0.0299027165149097	-0.0969231934253363
SCO0265	NA	A	-0.205311344068523	0.0222091276381495	-0.150280018500656	-0.0676400387199991	-0.11757096432802	-0.264926531567401	0.0784070110196158	0.178324748721035	-0.164507230471581	0.142386328603046	0.0556925918291928	0.149284356103288	0.107443529367676	-0.150199201308795	0.420278494997988	0.0331512824256448	0.00490137895135723	0.206580232569376	-0.167668294851511	-0.110555458409879
SCO2193	NA	A	0.233002440252289	-0.0402208042525327	-0.18901526061419	0.0596252919348554	-0.219638532207344	-0.181894818682737	-0.245566066804426	0.00242504672183941	0.413018232981381	-0.00514429010278583	-0.105543848959538	0.103422516827903	0.0192213070785465	-0.125195392125568	-0.108662628625533	-0.106506698160734	0.0844229634263218	0.241578404054335	0.0137934088911615	0.156878728366759
SCO6076	NA	A	0.116727390256467	-0.111666299268617	-0.181699194949641	-0.0188180308470853	-0.027196009112795	-0.303760728479204	-0.0494929460772027	-0.0838392519708133	0.33128360121666	-0.0843774844144249	0.0126972119961652	0.0980212023503251	0.164735732988909	-0.30515536518661	0.202906744959892	0.10126529790026	-0.0941281404826571	0.0728313742174396	0.26880725622751	-0.109142361324575
SCO3563	NA	A	0.284315823943584	0.0885643970923393	-0.226391673634594	0.0429107443067416	-0.323342732461166	-0.112488173118987	-0.126511732379054	0.0720327972199257	0.168443844396943	-0.0244370311641484	0.327353819322842	0.0196941667232728	-0.048293583942149	-0.0778836221679633	0.152642410324907	-0.0268843758406598	0.0606400805715852	0.154074836133266	-0.20553927594688	-0.198900719379814
SCO6117	NA	A	0.265489791640108	-0.352108895597793	-0.0385445098218233	-0.0560128568420767	0.0362315423919768	-0.241343062342444	0.178149288159542	-0.00694252740335355	-0.0545963147193863	0.267475461287506	0.0921753341685479	-0.120826838595474	0.284418054400627	-0.192251923495169	-0.046688883528848	-0.118508662183395	-0.0689710093967218	0.160783871549149	-0.0301223659389252	0.042194506267953
SCO6081	NA	A	0.0088280656057822	-0.0228237693649489	0.00837259414568381	-0.28000332284204	0.0325094210811183	-0.143064024159877	0.123314338124308	0.283753441723165	-0.0792883813142724	0.169004263545264	0.0446495742977073	0.00470845740596815	0.0994663556592619	0.00104757143043144	0.265683560065775	0.13841207584377	0.0766681299227872	-0.14603706080701	-0.182679911810259	-0.402521378552618
SCO0279	NA	A	-0.110693707041264	0.0182476552386652	-0.061973455302291	-0.101658172461027	0.177134288338293	-0.515882823794682	0.0797237073458406	0.141104996526791	-0.0434358566396069	0.10369815685163	0.0590256492682415	0.271260949471716	0.0265942525701797	-0.229449856312474	0.167700769236784	0.11905314645657	0.0482412262478737	0.00348831724925747	-0.108702823480647	-0.0434764197698523
SCO7143	NA	A	-0.0505044599846443	-0.232908328990514	-0.194776286311675	-0.181160515217176	-0.267323933202328	0.0133031874312097	-0.142001522857418	0.0854513620992252	-0.178111511602335	0.0104017479709557	-0.0266642747658694	0.12744700230697	0.187583223759103	-0.117095390841521	0.226699656569432	0.168778956759316	0.076187244007567	0.072883580824298	0.0571048327363237	0.364705429309075
SCO3798	NA	A	0.167914112874812	0.214815615894327	-0.449259931654718	-0.30831535666382	-0.0451377953908887	-0.103672366025895	0.0480814505424472	0.151855222556358	0.102798019441942	0.157826426493587	0.0522781879106833	0.0543081461316097	0.0631705269318652	0.0386613637941187	0.0831463090328781	-0.0917269358007724	0.0842256101683598	-0.267665020211677	0.0336953741569732	0.0130010398178078
SCO6687	NA	A	0.132456495956685	-0.104567878357452	-0.159689772007826	-0.0509208381902038	-0.0337501203330186	-0.096616722762231	0.10361346319335	0.216973725168199	0.250050874996254	0.423594803125713	-0.0804110775968396	-0.119302476730551	0.0234325482896978	-0.29095554172542	0.0789144807354549	-0.0799489552695183	0.0737029204848096	-0.145495274175692	-0.191834076449488	0.0507534216480749
SCO4210	NA	A	0.178907107857359	0.136010056163419	0.145843110768829	-0.108270574053136	0.183451986699954	0.0359988925236583	0.171292119558969	0.344891268037284	-0.00176451474995032	-0.170205205631209	-0.099819987658611	-0.140300808292297	0.0469586641960369	0.0140341475334771	-0.400615045911647	-0.142121831477972	-0.0186711618925335	0.0866301534717717	-0.136457317177159	-0.125791059966239
SCO0777	NA	A	-0.171672597088574	-0.104309850936383	0.0834149639385098	-0.0386168559896602	0.0907716818834707	-0.300357908835287	0.11975555859929	0.0350386131044353	-0.172032364573762	0.212631185598242	-0.190621627464591	0.132938441217235	0.289873249729025	-0.168664340006263	0.212364166003894	-0.0644919349331508	0.180208799516691	0.014802331471869	-0.237442810704408	0.0764112994694148
SCO5915	NA	A	-0.0284153812517105	-0.168219997265752	0.129343656628648	0.0526595230836198	0.255630990797241	-0.338383072566516	0.0144146582351681	0.305856103871766	0.102998440299646	0.0937177127948554	0.0636749631347739	-0.166919449303692	-0.226943961581229	-0.0951117187130359	0.205560787069691	-0.157250045656174	0.0975612154625636	0.0549880433580472	-0.0223725614412702	-0.172789906956638
SCO6298	NA	A	0.123732454901293	0.0392238174647628	0.0168714052565742	0.0504390920885176	-0.350382616262669	-0.109033153118811	-0.0234042757931916	0.201699832708701	-0.132852707075745	0.292143470188259	0.051505105831112	0.0992113245215935	0.243305644516023	-0.146798143359868	0.146922162727363	-0.151396857106829	-0.249724120263621	-0.19407480859029	0.0581787398341325	0.034433631532691
SCO3157	NA	A	0.0308785831370955	0.173876294806328	-0.124826448864419	0.071461213484838	-0.154622707457597	-0.122689267271785	-0.0169899223062906	0.0812690566621992	0.150883547066155	-0.196982239188268	0.193838960888947	0.205213105104862	0.0515855999394459	-0.291757348242594	0.252674216327123	0.052757295522996	-0.0106061736173491	0.0759550137857419	-0.0513351857133113	-0.370583594064121
SCO4132	NA	A	0.070518867916622	0.160632883643065	0.0800761779561725	-0.126882914018616	-0.0879039248547526	-0.389173609857692	0.188965652275003	-0.0192414493630118	0.25132156241261	-0.269767523438789	0.0667113415308949	0.0669684752255213	-0.159417481272955	-0.175959609603619	0.0820676421572051	0.0664352660056986	-0.00475617784912785	-0.0298749637912268	-0.0436827782295506	0.272962563156554
SCO4314	NA	A	0.0977169566188465	-0.099057655476344	-0.188947502769626	-0.0648088592392861	-0.0975786978360556	-0.0810297162023748	-0.146200943997445	0.231385200219247	0.233116946052639	0.205926966899868	-0.0181037803172304	-0.177916268455982	-0.0774657086441346	-0.230875627633464	0.356454174257311	0.0689976230185803	0.00894906044557153	0.190134168449499	-0.165253456398538	-0.0454428789910777
SCO4470	NA	A	-0.0736350166432862	-0.0432228900123501	-0.0573258811087833	0.181556545248535	-0.0940195141414391	-0.122371335781529	-0.319399889477806	0.0911780169632292	-0.241965667081959	-0.0675373122231666	0.172805142647	0.248896434765275	0.0561728191168251	-0.000107643593779905	0.19278469931992	0.00425128775879191	0.113536138715853	0.297585909156709	-0.207443163240891	-0.13173868038715
SCO5271	NA	A	0.00860238124815416	-0.189887979845186	-0.29127826549181	-0.308986671135835	-0.0332999273553443	-0.130091648044178	0.262302707937335	0.109123722265557	0.184935687741649	0.244034473844166	0.00750800066409596	-0.0572184729955274	0.112453828758252	-0.0296417244535794	0.235684534807384	0.140284470148321	-0.0147584741340483	-0.162133870311095	-0.00421894808970213	-0.0834138255586094
SCO4890	NA	A	0.223601084661962	-0.0800678112347231	0.0129904181786538	-0.103188503836206	-0.286162020995537	-0.197350053062421	-0.0537766406994944	-0.099203085375152	-0.102811224718579	0.207575634837188	-0.0284286989509726	0.280298861472601	0.106649021415657	0.0247580613914744	0.297390208989583	-0.0753976688872542	0.0175127635155108	0.133245112613015	-0.00259031820007749	-0.275045141115231
SCO1957	NA	A	0.0121217059620253	-0.340204232347725	-0.304384824554521	-0.129211948209008	-0.0493542277400723	-0.162029624766753	0.12947811013146	0.322447575497753	-0.0637969290903651	0.182122949762094	0.112725705992682	0.167743946192673	0.0930144656364957	0.149273474779014	0.0383630592713979	0.123135619980253	-0.108298852997393	-0.0308610917117988	-0.0193318476846849	-0.12295303410353
SCO0583	NA	A	0.322397919157267	0.0207158558738163	-0.264065064482052	-0.0240196331107114	-0.206881523658117	-0.324263355294672	0.0612153575764789	0.145392947042046	0.214386152706134	0.220378341615799	0.0279487511583572	-0.000944872520489692	0.0762778069673162	-0.177747660961311	0.0174171318928633	-0.133963982101963	-0.0478383552058763	-0.0904006063861305	0.128089276261094	0.0359055134701487
SCO2722	NA	A	0.00024485608515068	-0.107660822861483	-0.171709162364246	-0.0602306009689308	-0.213748707967495	-0.287243193700362	0.0573713858644367	-0.131186301197315	-0.230370301897831	0.0284816928739748	0.0428487643771698	0.284223943041916	0.0702340546872389	-0.146979202617951	0.0356460461364261	0.29398600967077	0.0837663832474504	0.0865684258827537	0.177519834181952	0.188236897526373
SCO3484	NA	A	0.155362318112847	0.0033658503722207	-0.085642444239169	0.180179556941371	0.160107576150495	-0.250052154760481	0.195454734502961	0.198679147702499	0.0582888996442881	0.17867682066793	0.105356019357279	-0.0680168297382648	0.147902698365149	-0.0836877752383374	-0.0489111187809894	-0.2623502233783	-0.179593322422281	-0.00136707026801908	-0.325808244996026	-0.0779444379951761
SCO5400	NA	A	0.323004600905683	0.0692258382893614	-0.114781641526381	-0.236921808540764	-0.289922664639023	0.165094425255241	-0.0724456552567223	0.130363533409826	0.020407323935713	-0.105676512656063	0.226153794313533	-0.0674045858571946	0.123733372712582	-0.284633589052212	0.100783677337179	-0.0817406035172277	-0.0434431062962979	-0.0352509083192301	0.00112300334521009	0.172331506156784
SCO5044	NA	A	0.209336114655513	-0.0339233316478662	-0.131408102771279	0.144289417422813	-0.241817804753864	-0.0466905590525934	-0.184302596186825	0.00701697965890613	0.165605203864718	-0.0671999623495658	0.231650183490545	0.174371781228439	0.0389537369451762	-0.184664150705722	0.0767090819724316	-0.0849667933859433	-0.0251776609136947	0.313242403318108	-0.0937593730980408	-0.267264567691255
SCO3589	NA	A	0.24601085131231	0.00182108849285756	0.168298253126944	0.0514939988468068	-0.242696104299832	0.00218202175584903	0.117388589639329	0.0495246515719838	-0.294229934873408	0.0265289229869747	0.19693089795393	0.170412473749217	0.119045234020207	-0.062101729067511	0.121765978499041	-0.0900842574535332	0.0714350601296796	-0.170871544836687	-0.191219223220771	-0.291635228333385
SCO4736	NA	A	0.119741213165817	-0.11425635608093	-0.324750393308045	0.0268663536083462	-0.355854999870977	0.0739644713461254	-0.00865923185699913	0.0708647382378786	-0.0894285508960682	-0.10173238635068	0.19273287319713	0.089403377919977	0.0438297600007029	-0.0673958255237768	0.231975248344057	0.244792006963767	0.0746760989191211	0.146584413076942	-0.142831041163141	-0.110521769729248
SCO3487	NA	A	-0.0667865003830639	0.18639842524073	0.0891635648489726	0.227939993923757	0.188803757820737	-0.250136283276194	-0.0741069704670396	0.0498993246475483	0.0120461075190446	0.126645431938428	-0.117982275959298	-0.329356467937621	-0.0447315645902782	-0.0677003878061089	0.113279643824999	-0.239432175147795	0.0793175956974119	0.0150950395285188	-0.150773639023842	0.252417379601095
SCO0470	NA	A	0.34975410202766	-0.0776567594000062	-0.032155741797496	0.0455456322697403	0.051700344681149	-0.146230626228251	-0.227146700035446	0.0328833838399456	-0.234158396066318	0.0450851459285966	0.19657216366647	-0.130411577531138	0.0940466487943517	0.235981296147912	0.0665054732241357	0.181697180471073	-0.0203645668901533	-0.0430439618536487	-0.256352017732759	-0.132251023515821
SCO6702	NA	A	0.0687261388367424	-0.113892724252799	-0.0239730932914113	-0.363186678266521	-0.0846291508003252	0.0102621125615818	0.261964689110386	-0.0588366882196523	0.27884086283309	-0.144989268489677	0.0775130668833395	0.113750246651347	-0.174663090008724	-0.0244310670487398	0.225690836127936	0.0750495199220182	0.088218997329446	-0.0421492772659309	-0.238403477208106	0.0691380445959968
SCO2499	NA	A	-0.116507686751963	-0.201128519606648	-0.28881118280247	-0.144374408200854	0.00904750522788711	-0.189369065249476	0.252779669115448	0.227919978252313	-0.141684385969553	0.194764638263696	0.116266643629099	0.071606063840103	0.104723061765799	-0.0584259844194654	0.214638673577878	0.085531954121683	0.140969655178778	-0.0493466611359532	-0.143278770636468	-0.0853211781998322
SCO5877	NA	A	-0.0223220244567286	-0.0998743660575574	-0.266290739201951	-0.25561534768416	-0.0832240490012874	-0.0368799941980575	0.154397244663124	0.274621410530907	0.0503532505495334	0.180137353476153	0.20109263284052	-0.111909993108557	0.184943980369283	-0.13543106956195	0.19832501319276	-0.103752791336844	0.0669931018113257	0.0513864132990589	-0.213027688230571	-0.0339223378950035
SCO3446	NA	A	0.293255816433155	0.0544233030932499	0.120858916241387	0.255638926550622	-0.0806654583430282	-0.312815449969261	0.0889216932523516	-0.0237228627713293	-0.0135696789805921	-0.0954347443796841	0.00747540016768955	0.0563572173806657	0.276551357705735	-0.0123151467760771	-0.014327098052751	-0.205289505048142	-0.188743431393761	-0.139750285330645	0.0744372377757268	-0.141286207555311
SCO4991	NA	A	-0.094740539743857	-0.0879538181415933	-0.261067769444383	0.0901034216667806	-0.0159970526216968	-0.212060718577922	0.107118363138756	0.250679700903422	-0.131280248267351	0.0465343988250471	-0.0419140001240916	0.179385955057842	0.272054025137052	0.224629313052032	0.0971435514989891	-0.202466312675852	0.0849788245154754	-0.0311554337889333	-0.195372471931254	-0.0786191884784588
SCO3413	NA	A	0.161044218465536	0.0773656778496674	-0.196200118743965	0.200622444942842	0.0696350107481525	-0.187794595653919	0.261443557478921	-0.0997722494215512	0.200633706682085	0.160697835152211	0.102068648796401	-0.190255086709648	0.091631768000155	-0.0783447336342946	0.1203114299992	-0.108151637248401	-0.262910297367681	-0.05071106254108	-0.148480365049684	-0.122834151744944
SCO1184	NA	A	0.125234769165409	-0.120432347039307	-0.30940317113908	-0.111603401356391	-0.229758648583921	-0.31511358579579	0.0572592790228286	0.106439599982427	-0.0179105155023129	0.239612809747182	0.036506583625487	0.107751883903755	0.118009544190363	0.099912537019349	0.27840402542348	0.0422496680874704	-0.0289076186819679	-0.0119578639861651	0.0338756146113393	-0.100169162694158
SCO3735	NA	A	-0.0810279550272723	-0.0483606071233361	0.140012806857776	-0.239104699235776	-0.0957455837158134	-0.0411085546991491	0.289446160047215	0.177306584328543	0.0484937538025721	0.179498376760784	-0.0613061022500972	0.131191773175327	0.239850550730479	-0.231005481024347	-0.235556072824607	-0.10060105147458	-0.00296548976896366	0.13383962831978	-0.0727986460699534	-0.130059390808578
SCO4444	NA	A	0.230253449061281	0.0255616318712351	-0.000169004062166245	0.0379675496795038	-0.241958441343544	-0.0811795439663667	-0.144924784072249	0.00940610013279741	0.308476370508186	0.048263934128518	0.086377872222716	-0.09177301892547	-0.0200913188094392	-0.220105944856396	0.222593759069607	-0.0669510328034999	0.099350744822325	0.187148606712638	-0.179216739483709	-0.209030189885958
SCO4119	NA	A	-0.0515039422089307	0.0498021186923965	0.102006522112148	-0.0303967161690837	0.213158751318436	-0.153094462909714	0.12942490187938	-0.13294126941058	-0.040774430083049	-0.135046789300657	0.0976297277706757	0.236168175928519	0.0639039978298612	0.096036868497968	0.294225971122098	-0.00525674466235415	-0.0577234874988299	-0.238879272413808	-0.124553479317508	-0.312186441176968
SCO3739	NA	A	-0.0875206812075187	-0.00528366451335605	-0.00871522225287613	0.100020262146724	-0.125521737570915	-0.0508588014712881	0.334056061052005	0.205906783749844	-0.131823270288604	-0.0693832530714986	0.171635002139263	0.121966831527778	-0.026503326768831	-0.302645624883025	0.18800969823235	-0.269238862415502	0.0713419608260488	-0.0580048819633395	0.0465218627018305	-0.103959135969089
SCO2871	NA	A	0.172987281604668	0.31983726561405	-0.0904153416751416	-0.220624970496638	-0.059755434388328	-0.0172628904841789	0.125525135143859	0.189554421307037	0.157031952305421	0.19972422243365	-0.115497942551875	0.0593277414020337	-0.030461341480235	0.066250247381292	-0.21375089528658	-0.17765892653615	0.0189004179608832	-0.191634361861999	-0.178918314206141	-0.0131582661856298
SCO3217	NA	A	0.195214165608644	0.0788392951882851	0.0261172611022914	-0.109282623024034	-0.185361861050617	-0.0360519675420671	-0.016897575073075	0.003521266960539	-0.168612860641473	0.160076840313962	0.343518513007974	0.07179113019189	0.0963982730395946	-0.119438155123983	0.17449201907477	0.128503592075495	-0.0381766760221373	-0.224173650094195	-0.269071122956345	-0.111405865035519
SCO5520	NA	A	-0.0345209355961478	-0.0749390023644976	-0.118182608441699	0.244756042367287	-0.117192536308127	-0.189495419038484	-0.000620914467448941	-0.0144824675614177	0.238418005764123	0.146799877859141	-0.145444279890941	-0.0854609814904848	0.241312223263731	0.00857914090763012	0.340447772118848	-0.180882690433101	-0.0925849693000336	0.0375117343440157	-0.102363964627045	-0.101654027105344
SCO6837	NA	A	0.0128462838292647	-0.155244781067037	-0.176294922589625	0.0711101068766231	-0.0662999549761256	-0.227047981787838	-0.0583894898075394	0.0279573051924893	-0.233108649853062	0.0360231246512801	0.0552378436161471	-0.120586217340325	0.308665961504043	0.0447583864178931	0.150090786057722	-0.0460769021136156	-0.133871500320882	0.349936500502368	0.0276018921969592	0.132692209011262
SCO1434	NA	A	0.13760199592492	0.125404987771132	-0.0226797142690138	-0.0525124206438816	-0.053508077427467	-0.302580536982497	-0.0331131714182167	0.174635959616445	0.308640730263283	-0.272438144405005	0.175820098132203	0.0814831634235418	0.0315497274289163	-0.249788665432858	0.0431914203083696	-0.00803943545259145	0.0577432317231974	0.0254007126173263	-0.0121849852238212	-0.154626875953977
SCO5286	NA	A	0.174387618832499	0.210704139005486	0.139453310013244	-0.0687161380048233	-0.203017873754143	-0.261385471368097	0.194567933806284	0.0172146606504335	0.247841721711063	-0.0346368994100308	-0.188060416356401	0.0975180925446968	0.0989249946648756	-0.0866234659001526	-0.0194920137068304	-0.223612038853788	0.0766621134740486	-0.092493074886582	-0.116537863094984	0.037300670633202
SCO3109	NA	A	0.209599161287035	-0.0196379107978091	-0.275423079856836	-0.166183721528649	-0.289461576940261	-0.0607497735729043	-0.000252844066033209	-0.0881580729948239	0.092799107431436	-0.0272157851221007	0.206478903015351	0.118050051698761	0.19825865739113	-0.17339604638719	0.15561827007412	-0.0191000351843473	0.189819495322865	0.0355790031779888	-0.0821605972184987	-0.00446320572923753
SCO6231	NA	A	0.177841983602881	-0.0265869292337841	-0.0929208554240253	0.0970057435127556	0.154609182375916	-0.225764147841352	0.0446143006458195	0.204048781294016	-0.117835449582016	0.354031101488001	0.0555948929630246	-0.0963796820657974	0.164031588256153	-0.0194072423455545	-0.0782566163465948	-0.17204603310555	-0.172759744168657	-0.0686896332138205	-0.147667585436766	-0.0334636553746468
SCO2837	NA	A	-0.13431731408898	0.133298567872526	0.116225938056133	0.276478669357862	0.0299665717480249	-0.182710900891199	-0.255405155226707	-0.056478174662006	0.233935319022524	-0.0750744766968898	-0.0650523681927604	-0.0986108178041762	0.0254009925639638	-0.148135828260431	-0.0304239533198754	-0.158599884052292	-0.0250481697181169	0.09129032031748	0.0513779632838798	0.27188270069103
SCO4381	NA	A	-0.0226281500557071	-0.10413085437902	-0.192309930806739	-0.170388883780138	0.205324684097069	-0.0882193289899351	0.307161055148939	0.104451709371734	-0.0709491319374622	0.146966691183217	-0.0380496255144183	0.0874027378678084	0.249779185601389	-0.102095932577561	0.0446691871653548	-0.0616237340433656	-0.0704972248770179	-0.00409601689821026	-0.274224863758864	0.0534584271829259
SCO3388	NA	A	0.0645048272616116	0.0591475849435033	0.0741132012410475	0.0241512480955133	-0.174512381487439	-0.00736951417331522	0.0305174802028212	-0.122042068454442	-0.204224429806826	-0.088563190123947	0.0600117195490237	0.357481722311389	0.120151203537714	-0.0973185439097057	0.18625373762446	0.176009189374271	-0.0854000837998132	-0.200246310665926	0.0401143604554299	-0.212779752175373
SCO6953	NA	A	0.0440611339449948	0.0187789100758966	-0.0122242737715701	0.0553581252198416	0.0927124078101409	-0.347734855288615	-0.00356047025051831	0.0332340490269525	0.146581526211461	-0.24518411181566	-0.124781334790613	0.0653811893794849	0.336850613834794	-0.0716395509495547	-0.0924051627791291	-0.178278790027949	0.0365149430512237	0.0735204915724306	0.105117732047071	0.067697427499319
SCO1690	NA	A	0.0165699901034517	-0.093772858340698	-0.167246821376089	-0.0821096476900496	-0.020259640947748	-0.170529194450946	0.090295265828074	0.282396313868588	0.0367091335681717	0.153256374370211	-0.0479337899826366	0.159318934213315	0.0903588254326868	0.124384108299922	0.0984972137167559	-0.0286531933483021	0.149951774847303	-0.0703527799858321	-0.302554957472007	-0.218325050654169
SCO5146	NA	A	0.0421232670403038	0.124645863588027	-0.121177902289903	0.1498854130268	-0.147264670672242	-0.259532607939512	0.0342914335764233	0.103780803911852	0.15841481606491	0.063063347533916	0.151512144813179	-0.0398991039913215	-0.0685675485622887	-0.282425214623821	-0.0372660008176844	0.0674002945792358	0.075872051359104	0.192740552831292	0.0437023487867911	-0.251299288215055
SCO0309	NA	A	0.0414063542962184	0.0386951742541832	-0.332970161864887	0.173079637954887	0.014845024879335	-0.248521704729246	-0.00980858341151158	0.0347963336740564	-0.0403168079060197	0.0661521424419029	0.109333296225122	-0.141718962513051	0.131437485957266	0.117063814183972	0.262719000116395	-0.191533643405958	0.0487551106651913	-0.0296427345423367	0.0700266661699926	-0.113797442445512
SCO5889	NA	A	-0.111045105004855	-0.111045105004855	-0.111045105004855	-0.111045105004855	-0.111045105004855	-0.111045105004855	-0.111045105004855	-0.111045105004855	0.301987905810423	-0.111045105004855	0.196077511926609	0.156402834305626	-0.111045105004855	-0.111045105004855	0.15594225565435	0.158245307906201	0.141063238881923	-0.111045105004855	0.0929132345783064	0.129908970994822
SCO6928	NA	A	0.179165546432137	-0.0792550318902925	-0.0628443612509106	0.058461286750632	-0.157898838085639	-0.190958361845451	0.0970078942668922	0.391225231588473	-0.00561694214492547	0.0732688162741564	-0.109472705305901	-0.152509598994864	0.156269683372797	-0.0432104677163014	0.0956194763478955	-0.144147140588888	0.0924157517893032	-0.0385761861913658	-0.104679883134855	-0.0542641696728889
SCO1529	NA	A	-0.148049796193914	0.0889093147468749	-0.0810895803207305	-0.122317555872653	-0.0415961196518948	-0.317940873176271	-0.0404552354195742	-0.0282085223529691	0.295877211492827	-0.00684781559613423	0.0994637209940592	0.0820885730982841	-0.153902733023499	0.00878323827217375	0.293495738173243	0.0349824295761199	0.041882492028015	-0.0478597638908189	-0.0394000902364642	0.082185367353329
SCO5888	NA	A	0.0846188597326138	0.11728620763655	-0.139421327519465	0.116864999671929	0.00358288707289434	0.019739528262139	-0.215895158154325	-0.133006447286005	-0.215895158154325	-0.148899090280221	-0.12892982355819	0.296838587935213	0.128001151034447	0.00440166017824345	0.124628769139684	0.187351351775669	-0.0783660831899423	0.0646883626134969	-0.00290811638065555	-0.0846811605297497
SCO5878	NA	A	-0.00422840609896918	-0.222518546281865	-0.15130829150218	-0.145010090288762	0.12273879553491	-0.0537255079164078	0.121500250877097	0.180259650704234	0.0752093896770251	0.333237234592031	-0.0632827839382016	0.0199433621525486	0.105458306517653	-0.148280485046578	0.126123390050169	-0.0533610497817835	-0.17576635462498	0.00382467651586149	-0.0779415025525949	0.00712796141079319
SCO5566	NA	A	0.0632905885089037	-0.0645052081696242	-0.0284878144218568	0.0523495490123906	-0.327158084395112	0.151163896004117	-0.0191033536617486	0.0535833812290192	-0.0844621991958636	-0.0114353089668642	0.192432491146272	0.277076733793788	0.122568737738655	-0.0262445986224962	0.143437624781947	-0.024013970513272	-0.0977810284036815	-0.0613439076652726	-0.133835846135713	-0.177531682063587
SCO2119	NA	A	-0.0748847554200518	-0.189007502626035	-0.0342630534664226	-0.183995298723887	-0.0789958588756416	-0.140264260785352	0.121177238293217	0.218173997564732	0.159556566504878	-0.0265465835876442	0.154414989006309	0.0746013212213579	-0.213247320961817	-0.00798732017590575	0.179773037147087	0.102170287859781	0.0350706019433065	-0.0923242656407246	-0.148585077136322	0.145163257859131
1095218	NA	A	0.248631432829597	0.105090328259059	-0.0256006149655778	-0.112601112017545	0.051385127517819	0.113289090368935	-0.0474194816513007	-0.0477062598571489	-0.0110408872957073	-0.125766155262546	0.207498320348635	0.181114438395814	0.0733288784050193	0.0890345729521114	-0.233733424169957	0.0458686361725259	-0.156568645845833	-0.233382737343705	-0.0316073179577332	-0.0898141888824592
SCO7724	NA	A	-0.0396556047099224	-0.125287830759433	-0.0912232183379511	0.0361121216815681	-0.0329438651986775	0.048444830831309	-0.0146878078514607	0.0380590413696793	0.28771418650965	0.0187061519959393	0.0765367214171548	0.296563439736884	0.151676182015184	-0.110915489624063	-0.148616004110035	-0.0452979306153312	0.0625531397843875	-0.0975193285335987	-0.073641369713584	-0.236577365887703
SCO3480	NA	A	0.117215260128805	0.175748450319579	-0.00518496987975592	-0.0126239141990627	0.0167964341359297	-0.221846821411527	-0.132518403312281	0.124282337068768	0.174154475707618	-0.0996953331453829	0.132113088839071	-0.067200712794405	0.273820153087501	0.022037985466834	0.00750500072561877	-0.233645513621868	-0.101386558126636	-0.073750080103844	-0.074890239896205	-0.020930638988752
SCO2349	NA	A	0.100357058959586	0.0786418257662578	-0.0125277816450757	-0.176256175843295	-0.0916300748390149	-0.312832204121989	0.0637333222322765	0.0326538207134819	0.0767069938124241	0.014906372223026	0.00507788186639901	0.04299991580308	0.0157306267632964	-0.0422587602834388	0.226892245853322	0.0528168112296221	-0.0630525952027252	0.0509884836629606	0.145812744497825	-0.208760511448016
SCO6689	NA	A	-0.0540554411432049	-0.147110643019939	-0.223378195780197	-0.0857086170127495	0.0338994084271034	-0.0668747990363879	0.144157021496617	0.165762036025722	-0.131549719416179	0.154624738517364	0.007147129594753	0.024253898650258	-0.138982301819483	0.0686436175233415	0.208295701606807	0.122952633040985	0.0925073674984323	0.026474335848427	-0.124235082335158	-0.0768230886665104
SCO3224	NA	A	0.222964457201003	0.108033621198194	-0.00494774287072108	-0.085042634561848	-0.00403733775266513	-0.0327791812676124	-0.162040771641359	0.159813395349688	0.0809723432230351	0.0404352558908411	-0.162040771641359	0.258231601252418	-0.162040771641359	-0.0805596320190334	-0.0830798159539408	-0.082353377129306	0.0502439755596199	0.0646263164357559	-0.102654209203739	-0.0237447204276096
SCO3234	NA	A	-0.110109759900426	-0.0091333604940924	-0.110109759900426	-0.0288831048022883	0.0563214879233978	-0.110109759900426	0.110535719363924	0.150565050707974	0.362530660897277	-0.110109759900426	-0.013364153384328	0.0522206249079636	-0.00561219018362494	-0.110109759900426	0.126600866674956	-0.110109759900426	0.0425924219778046	-0.0261647333403119	-0.0474409709456658	-0.110109759900426
SCO3240	NA	A	0.00593582633123164	0.2440176086719	-0.107871469647705	0.0901378834132791	-0.107871469647705	-0.0198864035030776	-0.107871469647705	-0.107871469647705	0.0595917388702771	0.157765645856441	0.0139240810516485	-0.107871469647705	-0.107871469647705	-0.107871469647705	0.0949765769784349	-0.107871469647705	-0.00904785484653949	0.0964978310652105	-0.107871469647705	0.236930292940542
SCO4911	NA	A	0.118986859400914	0.115253956741788	-0.0257966456769934	0.191441033642988	0.018032316420018	-0.158128318767122	-0.0640511110571165	0.167195982895455	0.14250327036379	-0.159475963366897	-0.0173784448639154	0.0144869893003419	0.070086806780095	-0.15903179816692	0.110906052929382	-0.0415885187832501	0.0259688558038222	-0.00119558118085727	-0.141964502546633	-0.206251239868887
SCO5881	NA	A	-0.098299056555471	-0.098299056555471	0.01793785891504	-0.098299056555471	0.321422392554789	0.0865916953244265	0.00745631071697986	0.0275455807056419	-0.098299056555471	-0.098299056555471	0.154517789587655	-0.098299056555471	0.0440759577366855	-0.098299056555471	0.0154854698148563	0.122870368190085	-0.098299056555471	-0.098299056555471	-0.0124678704971922	0.0992559559502723
SCO3238	NA	A	-0.11461489618867	-0.0354748496486772	-0.11461489618867	0.00983679174984588	-0.11461489618867	0.314703163242753	0.00399425157045599	-0.0423808802972569	-0.11461489618867	-0.11461489618867	0.101792190202775	0.0131876159352362	0.0448246564117395	0.137530386002795	-0.0494193819223479	-0.11461489618867	-0.0532958582821057	0.0139385888645573	0.0720387717026387	0.156413931599611
SCO3026	NA	A	0.0130822998207312	0.134084294650106	-0.0167973364371812	-0.0455234784676732	-0.23111540115596	0.128036521142486	0.160546997020637	0.121207234134091	0.0409165964153275	-0.0209397224893921	-0.0719984262491722	0.0391201596899298	-0.0127491972232674	-0.0467148146466942	-0.112211866586171	0.0479474325012923	0.074118565967269	0.133879654307471	-0.123980113836839	-0.210909398556993
SCO3244	NA	A	-0.100900354758723	-0.100900354758723	-0.100900354758723	-0.00931853638002586	-0.00439004620367033	-0.100900354758723	-0.100900354758723	0.276274054155054	-0.100900354758723	0.13804064855853	0.109450176134238	-0.00682408626018448	0.12561829607505	-0.100900354758723	0.164253218336307	-0.00613643889378312	-0.0125277836676943	-0.100900354758723	-0.0301846863154443	0.0629480225314082
SCO5896	NA	A	0.0314602902851523	0.090415764806358	-0.0561707135113929	-0.0653662658136266	-0.130589114877495	0.02474449938926	-0.0745612884004045	0.15649991656969	-0.17873311462418	0.139732281575581	0.0766653760991712	0.0771606957537124	0.101791139418941	-0.0790391171872126	-0.0366998133683747	-0.107796174225476	0.0988188259516498	0.100798983776869	-0.109801684134364	-0.0593304874838571
SCO3229	NA	A	-0.0667296856270387	-0.0580242087718091	0.176861482677287	-0.0741933477689186	0.178602322981677	-0.0835943218022446	-0.14026610295117	0.139092177254322	0.0699110563383797	-0.0214192841791036	0.084221470780799	0.0545077695392758	0.101388029889293	-0.14026610295117	-0.00777955574695269	0.0558831086709671	-0.0765283600815142	-0.0719701968419261	-0.0401696991501581	-0.0795265522599954
SCO3213	NA	A	-0.0834875378931095	0.0652100714792216	-0.0834875378931095	0.0365082105866446	-0.0834875378931095	-0.0834875378931095	0.0308666686731661	0.176791728190432	-0.0834875378931095	0.224961659041674	0.0590765088277471	0.039744110846328	-0.0834875378931095	0.159999705736978	-0.0834875378931095	-0.0834875378931095	0.0323425945850428	-0.0834875378931095	0.00937412096386123	-0.0834875378931095
SCO3223	NA	A	-0.00748999362993195	-0.109687846975338	-0.013395129480404	-0.0177712156717449	-0.109687846975338	0.0440922102715054	0.0604120023573152	0.183026009192954	-0.109687846975338	-0.0252580536565938	0.196390491960241	-0.0152679428685865	0.00843910717258156	-0.0124485044970831	-0.109687846975338	-0.0145778646289135	0.141547366518635	-0.109687846975338	-0.109687846975338	0.130428598812056
SCO3239	NA	A	-0.106950893423372	-0.106950893423372	-0.106950893423372	0.132254087842229	-0.0181871134408153	0.0341992310777813	0.0492499033533407	0.162741516975817	-0.106950893423372	0.043798613733135	-0.106950893423372	-0.106950893423372	0.00136517396418155	0.0660839077447743	-0.0205900075767968	-0.106950893423372	0.193781163386635	-0.0199159205208538	0.079853699812359	0.0440219976118172
SCO6277	NA	A	0.0134637974530973	0.123078696332401	0.00798339269302972	-0.081151215567493	-0.081151215567493	-0.081151215567493	-0.081151215567493	-0.081151215567493	0.0585004614256555	-0.00302139043533516	-0.081151215567493	0.0886491072705242	0.0282552044272546	0.00886182313816489	0.00608564324335262	0.313489329252557	-0.081151215567493	0.00676636073570389	-0.081151215567493	-0.00290270099646163
SCO3225	NA	A	0.0782395642915686	-0.0422404476464815	-0.148322679629446	-0.105009837390886	-0.058355369876823	0.124826622881325	-0.0280224821113005	0.165693032622159	0.0570594842071756	0.00442740961150295	-0.0966052119531583	0.100223398071491	-0.0923914509656976	-0.0580045598919944	0.13729303283142	-0.0599869549424353	0.0119591296295619	-0.017942667410392	-0.0824410110152145	0.109600998687626
SCO3245	NA	A	-0.0682905737963978	0.0750623402864064	0.150147575413022	-0.0749219997153223	-0.133458366750854	0.0576020805650387	0.125866970624605	0.11603275513123	-0.036807327339176	0.0703631835713379	0.0029663076970812	-0.0733089241470731	0.0137390517201376	-0.0714909250546775	0.0396438874830135	-0.133458366750854	-0.0769958606046015	-0.0729471422836764	0.118047688668568	-0.0277923547178074
SCO5894	NA	A	0.106863067663225	-0.0802147035261273	0.0107643537776848	-0.0802147035261273	0.0113037197233311	-0.00565725846420487	-0.0802147035261273	0.0183549858920294	0.0622762868430403	-0.0802147035261273	0.0231755842582091	-0.0802147035261273	0.135070055951998	0.0116603892201687	0.00882853344464377	0.00964487172026182	-0.0802147035261273	0.249433038178631	-0.0802147035261273	-0.0802147035261273
SCO5891	NA	A	-0.113264085690792	-0.113264085690792	0.197332331361084	-0.113264085690792	0.0733741768351543	0.0755283328434202	0.0154569338022606	-0.00951971806045822	-0.113264085690792	0.0109238337170511	0.0967191673221008	0.110947078479128	0.00422434027639013	-0.0640988929239191	-0.0195302084155421	0.070097336206887	0.0171100480896406	-0.0188004339562902	-0.0775393428418089	-0.0291686399719301
SCO3246	NA	A	0.0447978561911244	0.0631613313692126	-0.115529498688866	-0.115529498688866	-0.0374688259890346	0.00886794886535065	-0.0450132920350008	0.194949919039098	-0.115529498688866	0.0173797263153532	0.134482152421461	-0.0394497466099707	-0.115529498688866	0.0371647276748265	0.0325522004627108	0.0338824383785717	0.0239797468640289	0.0336837336551831	-0.0584297984135436	0.0175778765660924
SCO3242	NA	A	-0.070542740029647	-0.070542740029647	0.0171110240140715	0.0131162501901937	-0.070542740029647	0.0696860977326059	-0.070542740029647	0.11354106657805	0.066827930309454	-0.070542740029647	0.0290840905014083	0.173304294437007	-0.070542740029647	0.0179753036253525	-0.070542740029647	-0.070542740029647	-0.070542740029647	-0.070542740029647	0.0558072805378474	0.14897406237048
SCO3228	NA	A	0.130759789649326	-0.0763693656938237	-0.0763693656938237	-0.0113220948628143	-0.0763693656938237	-0.0763693656938237	-0.0763693656938237	-0.00245881223941885	-0.0763693656938237	-0.0166655061205575	0.0747878631761823	0.11550956943382	0.00744676551397064	0.18127353711594	-0.00965692643272614	0.116865804765704	-0.0763693656938237	-0.00913265094818484	-0.0262475491262874	-0.0165742300681883
SCO3214	NA	A	-0.0244930583141634	0.0969524644205547	0.0167268702918029	-0.0351114427753629	-0.0792102810584391	-0.0093705540575507	-0.0841757616616443	-0.0752257330162648	0.0255252100826507	-0.00109508462948699	0.0363360089589136	0.0139181832124625	-0.00804645393348542	-0.0296138679937911	-0.0327039324629267	-0.0318131033462177	0.279305036386021	0.0147600521559499	0.013107306579761	-0.0857718588387831
1095118	NA	A	-0.0312511309629687	-0.0312511309629687	-0.0312511309629687	-0.0312511309629687	0.146921468729774	-0.0312511309629687	-0.0312511309629687	-0.0312511309629687	0.241799397683443	-0.0312511309629687	-0.0312511309629687	0.142548359957251	-0.0312511309629687	-0.0312511309629687	-0.0312511309629687	-0.0312511309629687	-0.0312511309629687	-0.0312511309629687	-0.0312511309629687	-0.0312511309629687
SCO3212	NA	A	0.081188871957816	-0.149859281132274	-0.0733854504974136	-0.00742200745383861	0.000104367803380634	-0.0272365138798948	-0.0140698444521014	0.0114134867611614	0.0811226387497447	-0.0188407402721819	0.0967324305037478	-0.0748827563968626	0.115439276394661	0.000677210757589808	-0.0038733810426701	-0.00256102621349003	0.172125025829545	-0.0744341000056779	-0.0935929239035424	-0.0186452835076987
SCO6281	NA	A	-0.0508193733294453	0.0096188201616724	0.162911456113931	-0.0559822177862664	0.0376399771854064	-0.101325493757207	-0.0581667269974306	3.3519842260063e-05	-0.101325493757207	-0.0597303013899396	0.00498557250890815	0.0341844737037942	0.0676204101713398	-0.00684438252903664	0.0339404685740566	0.159843711219724	0.0661620536011152	-0.00904056769425302	-0.0323804120842164	-0.101325493757207
SCO3216	NA	A	-0.0437046915200273	0.264214342081678	0.0110645343057736	0.0322502616930896	0.0119728910148397	0.00775902903501069	-0.00289044543923314	-0.0415966095933084	-0.0437352267920649	-0.00789489570846172	0.0319080688907387	-0.0514644039327115	-0.0278126309185673	-0.0177143170632991	0.00780246755357389	-0.0507759478101227	0.105001547134633	-0.0206551703815885	-0.0748526860061027	-0.08887611654385
SCO5882	NA	A	-0.0985313167186263	-0.0985313167186263	0.0886899532760544	0.0232079378649806	0.0296885828482807	-0.0452315411348357	0.0174876787696969	-0.0985313167186263	0.00400949172791258	-0.041488334019251	0.0460880297965269	-0.0985313167186263	0.0574735805665339	-0.0327396894133012	0.141116538158627	-0.0985313167186263	0.0189842288957823	0.0272241748966246	0.0405926930263679	0.117553258333132
SCO6272	NA	A	-0.00395329181477902	0.0595845839855392	-0.00964779557740152	-0.0574478202580911	0.0353767950742226	-0.1023859747305	0.0615855375464456	-0.0019154417097292	0.0428111581471636	-0.0611628931348146	-0.1023859747305	-0.0114536316961924	-0.1023859747305	-0.00873499141261093	-0.056289235217124	0.195596054520948	0.0636659131424385	0.0751053569144837	-0.0340519445573311	0.0180895702383328
SCO5895	NA	A	-0.066010710251541	0.0182118489684216	0.00491244930510375	0.00166237897435295	-0.066010710251541	0.101566627908669	0.0601070892512076	-0.066010710251541	-0.066010710251541	0.167866256095002	0.0146635313720835	-0.066010710251541	0.0211662915577066	0.00561583002528376	-0.066010710251541	-0.066010710251541	-0.066010710251541	0.00393808047619738	0.132172532051627	-0.00379723397332739
SCO3227	NA	A	-0.0571868160367474	0.139490058465174	-0.0608005314516961	0.0413947062920113	-0.0604520719151036	0.10445529109449	-0.0661368905207879	0.00449121164964465	-0.118914040638661	-0.0189044586341208	0.0104729323410934	0.0456571891333768	0.0207163933462791	0.102759436906399	-0.0620507952732629	0.0981023229552646	-0.0138792477906213	-0.00648075342658004	-0.0347691232856489	-0.0679648132105029
SCO3233	NA	A	0.0115785549322908	-0.0877252011780472	-0.0877252011780472	0.00157955047919235	0.00638945147957522	0.0617739973145173	0.0776649957630245	0.108336751201755	0.0587363010392393	-0.0877252011780472	0.0185858650880675	-0.0877252011780472	0.133408257170702	-0.0877252011780472	0.0038462526036675	-0.0877252011780472	-0.00155226447525331	0.00455972488490633	0.0470198694457687	-0.00557609985916961
SCO5886	NA	A	0.0548212736142269	-0.0628794639638928	-0.0141696001132344	0.0359523738968981	0.0450435142649533	-0.036323408835709	-0.0805811922640764	0.176360503775603	-0.0384237339354528	0.0221407171476497	0.00251601191525222	0.0405569378742045	-0.0602340517638261	0.10213825687165	-0.0761395629641384	-0.0755666067513128	0.0300184143914441	-0.07565221120341	0.0395633741812661	-0.0291415461380954
SCO5879	NA	A	0.0143572855182059	-0.0440046770298111	0.00655587676866164	0.058515722570545	0.0679331838224839	0.0336630840298382	0.0501872382192316	-0.0508270682402595	-0.0186116660390063	-0.00914766886415207	-0.122162136787744	0.0632858318055163	-0.0412570796181221	0.00780717460848364	0.0629575193923173	-0.0571846014483767	0.0523676144315582	0.121527223406157	-0.0738007197577831	-0.122162136787744
SCO3243	NA	A	-0.0821798692243716	-0.00343580728892562	-0.0158898751045215	-0.0821798692243716	0.109288350079281	0.0243366829704646	0.0914218098817897	0.0581523770969793	-0.0821798692243716	-0.0241307857475443	0.0649135750010683	-0.0821798692243716	-0.000668164970608828	0.11000945718224	-0.017312127397583	-0.0821798692243716	-0.0211695226377282	0.0457411245302019	0.0136842418236726	-0.0240419892969281
SCO6275	NA	A	0.0539091615750125	0.0794186933696875	0.10418353414192	0.0588436150670274	0.049550010030455	-0.0280561434789504	-0.0296432998127346	0.00703304841799882	-0.114907547474055	-0.0102613793549846	0.00129034672762315	0.0144629246397754	0.0428358691539466	-0.00337810814088785	-0.0797778265563237	-0.0179698445289511	0.00936575856660835	0.0349690892335874	-0.140028564021414	-0.0318393375553413
SCO3219	NA	A	-0.0732173217909639	-0.0732173217909639	-0.0732173217909639	-0.0104433648445339	-0.00702978956625552	0.082607899026618	-0.0134503893133321	-0.00188225324347964	-0.0732173217909639	-0.0156037384936206	0.00164076724786057	0.16910269493267	0.00768773537865776	-0.00676957857947451	0.0527962937672629	-0.00823978645159687	-0.0732173217909639	0.0537665290294225	0.0219368032511713	0.0399667868134495
SCO3237	NA	A	-0.0109411946675398	0.05964408262853	-0.0703173552127646	-0.0703173552127646	-0.0140844929071233	-0.0703173552127646	0.0294791788361383	0.0484824020357206	0.100897348068797	0.0259309696483579	-0.0703173552127646	-0.0155219773161871	-0.0703173552127646	-0.0138626569422858	0.0879113791485756	-0.0151159690810363	-0.0188865500500426	-0.0151917865486262	0.124161665762324	-0.0213156225517794
SCO3235	NA	A	-0.00719150281357778	0.00320932086703232	-0.0123198162861558	0.0220148494395614	0.178414125600972	0.0377213727953492	0.0164832601977176	-0.0497476422745527	-0.0287989763783033	-0.0226138028618746	-0.0474647069906178	0.0251878733211647	-0.0435416672325779	-0.0114979053976689	-0.0542473649610981	-0.0538623894163141	-0.0189131079797358	-0.0539199110309509	0.108409412309447	0.0126785790921839
SCO5890	NA	A	0.0422826943469275	0.103772632649833	0.0329242355076363	0.025974506642902	-0.0424593671055798	-0.0574332026327629	-0.0861640015268719	0.00527934430765212	0.0616196233992955	0.014055661068041	-0.0767687213750288	-0.00679486198049099	0.0674164718568272	-0.00335122349993357	0.029677715756154	-0.082924237583473	0.0546818935807605	-0.0829795766136855	0.0200425596213082	-0.0188521464195113
1095065	NA	A	-0.0164708312358167	-0.0164708312358167	0.131787963911051	-0.0164708312358167	-0.0164708312358167	-0.0164708312358167	-0.0164708312358167	-0.0164708312358167	-0.0164708312358167	-0.0164708312358167	-0.0164708312358167	-0.0164708312358167	0.164686998333648	-0.0164708312358167	-0.0164708312358167	-0.0164708312358167	-0.0164708312358167	-0.0164708312358167	-0.0164708312358167	-0.0164708312358167
SCO5892	NA	A	-0.0404032373336322	0.0921850680895234	-0.0120641344574828	-0.0687519457068773	0.0517791661888755	0.0049000870225875	-0.00169310602281811	0.0192002529435195	-0.0936810279056093	0.0311884129825618	-0.0106612976995482	0.0776524164596817	0.0363835939677705	0.0210078429361447	-0.0247159130799518	-0.0239162905489395	0.0191277667802968	-0.0455002615964971	-0.0543165861468319	0.0222791931272268
SCO3232	NA	A	0.0166976857994964	0.022769769404434	0.0468907008791399	0.00145288328118884	-0.0416940969954604	-0.0426361065207196	0.00396836082797206	-0.0233437486332998	-0.0203179168661784	0.0667601838298837	-0.100384779559559	0.0806680044635506	0.016156687357983	-0.0310439239271366	0.024129193343757	-0.0233718982429502	0.0327582680261877	-0.023525226271622	0.0211337558246033	-0.0270677960212704
1095287	NA	A	0.0669459255227269	-0.0152025352607314	-0.0152025352607314	0.128867929120361	0.0626292447893456	-0.0152025352607314	-0.0152025352607314	-0.0152025352607314	-0.0152025352607314	-0.0152025352607314	-0.0152025352607314	-0.0152025352607314	-0.0152025352607314	-0.0152025352607314	-0.0152025352607314	-0.0152025352607314	-0.0152025352607314	-0.0152025352607314	-0.0152025352607314	-0.0152025352607314
SCO3230	NA	A	-0.0181349671111937	0.0526029208817014	-0.00622407995773086	-0.00860714177200061	-0.00826473997001076	-0.0680813689499188	0.0191955320589194	0.0321139586096798	-0.00989640091754923	0.0172056115447768	-0.0860755504628659	0.0440529905134735	0.0237205984282509	-0.0296855045959081	0.0697781735918279	0.00678659217735431	-0.0264472540976518	-0.0117818105155582	-0.00174275751755074	0.00948519806195475
1095134	NA	A	0.0849059403260587	-0.0136997327686502	-0.0136997327686502	-0.0136997327686502	-0.0136997327686502	-0.0136997327686502	0.0707632187813231	-0.0136997327686502	-0.0136997327686502	-0.0136997327686502	-0.0136997327686502	-0.0136997327686502	-0.0136997327686502	-0.0136997327686502	0.0772262979596716	-0.0136997327686502	-0.0136997327686502	-0.0136997327686502	-0.0136997327686502	-0.0136997327686502
SCO3231	NA	A	0.0153795174152005	-0.014618218411736	-0.032666317200521	-0.0370859305909217	-0.0388647445035082	-0.0227466328496222	0.0929990318105487	0.0393243125956121	0.0325101399538902	-0.0153653103954716	-0.0347073747924962	0.00446903180443842	-0.0106168926564255	0.028084113544066	-0.00219360487728695	0.0310547985957934	-0.00357533417447697	-0.0406373492808062	-0.00429048434679999	0.0135472483605231
1095402	NA	A	-0.00995128447503124	-0.00995128447503124	-0.00995128447503124	-0.00995128447503124	-0.00995128447503124	-0.00995128447503124	-0.00995128447503124	-0.00995128447503124	-0.00995128447503124	-0.00995128447503124	-0.00995128447503124	-0.00995128447503124	-0.00995128447503124	-0.00995128447503124	-0.00995128447503124	-0.00995128447503124	-0.00995128447503124	0.0708638525470008	0.108259268003562	-0.00995128447503124
1095269	NA	A	-0.00936719567708871	-0.00936719567708871	-0.00936719567708871	0.0783792169228608	-0.00936719567708871	-0.00936719567708871	-0.00936719567708871	0.0902303052647359	-0.00936719567708871	-0.00936719567708871	-0.00936719567708871	-0.00936719567708871	-0.00936719567708871	-0.00936719567708871	-0.00936719567708871	-0.00936719567708871	-0.00936719567708871	-0.00936719567708871	-0.00936719567708871	-0.00936719567708871
SCO6274	NA	A	0.0464806105429056	0.0136769917242684	-0.0163050918787823	-0.0129121122999626	0.00514794638148859	-0.0236024962660658	0.00872349895159352	-0.0255247301939437	0.0248469819228956	0.0469258758377116	0.0250604711261644	0.0429472893435879	-0.0170811030054798	-0.0514651648237474	-0.00416743431325144	0.0170617290854444	-0.0220251263654835	-0.0382171881800967	-0.0249846007368743	0.00541365314762766
1095048	NA	A	-0.00791462337758306	-0.00791462337758306	0.0708421346764869	-0.00791462337758306	-0.00791462337758306	-0.00791462337758306	-0.00791462337758306	-0.00791462337758306	-0.00791462337758306	-0.00791462337758306	-0.00791462337758306	-0.00791462337758306	-0.00791462337758306	0.0716210861200082	-0.00791462337758306	-0.00791462337758306	-0.00791462337758306	-0.00791462337758306	-0.00791462337758306	-0.00791462337758306
1095277	NA	A	0.039400179435185	0.0458905867732096	-0.0150241155039822	0.0338435574857925	0.0365143686106813	-0.0150241155039822	-0.0150241155039822	-0.0150241155039822	-0.0150241155039822	-0.0150241155039822	-0.0150241155039822	-0.0150241155039822	-0.0150241155039822	-0.0150241155039822	-0.0150241155039822	-0.0150241155039822	0.0321066721345962	-0.0150241155039822	0.0225822526162858	-0.0150241155039822
SCO6273	NA	A	-0.00494941765052274	-0.0360898014372141	0.00143800526705011	-0.0249857214873855	-0.021271636175825	-0.0443372726489265	0.034093116596493	-0.0156724053438705	0.0011390807586272	0.0393945018687047	0.0143597343440487	0.021938888176008	-0.0195914110066425	0.0139105274306064	0.0217297250269704	0.0227759790521999	0.025399150356814	-0.0226848382850119	-0.00655046758491366	-4.57372572100073e-05
1095238	NA	A	-0.0109457797560825	-0.0109457797560825	-0.0109457797560825	-0.0109457797560825	-0.0109457797560825	-0.0109457797560825	-0.0109457797560825	-0.0109457797560825	0.0669221304158283	-0.0109457797560825	0.045207575475696	-0.0109457797560825	-0.0109457797560825	-0.0109457797560825	-0.0109457797560825	0.0377542972890678	-0.0109457797560825	-0.0109457797560825	0.0252484729167278	-0.0109457797560825
1095055	NA	A	-0.00742475688989185	-0.00742475688989185	-0.00742475688989185	-0.00742475688989185	-0.00742475688989185	-0.00742475688989185	-0.00742475688989185	-0.00742475688989185	-0.00742475688989185	-0.00742475688989185	-0.00742475688989185	-0.00742475688989185	-0.00742475688989185	0.0702562748435543	-0.00742475688989185	-0.00742475688989185	0.0633893491744989	-0.00742475688989185	-0.00742475688989185	-0.00742475688989185
1095373	NA	A	0.0375455414936811	-0.00826132416399609	-0.00826132416399609	-0.00826132416399609	-0.00826132416399609	-0.00826132416399609	0.0308725682465951	-0.00826132416399609	-0.00826132416399609	-0.00826132416399609	-0.00826132416399609	-0.00826132416399609	-0.00826132416399609	-0.00826132416399609	-0.00826132416399609	-0.00826132416399609	-0.00826132416399609	0.0342520708216586	-0.00826132416399609	0.0295110060620025
1095391	NA	A	-0.00424089746164429	-0.00424089746164429	-0.00424089746164429	-0.00424089746164429	-0.00424089746164429	-0.00424089746164429	0.0389178692981317	-0.00424089746164429	-0.00424089746164429	-0.00424089746164429	-0.00424089746164429	-0.00424089746164429	-0.00424089746164429	-0.00424089746164429	-0.00424089746164429	-0.00424089746164429	-0.00424089746164429	-0.00424089746164429	-0.00424089746164429	0.0374182850114656
1095063	NA	A	-0.00514904511008992	-0.00514904511008992	-0.00514904511008992	-0.00514904511008992	0.0317174778273504	0.0247794992940572	-0.00514904511008992	-0.00514904511008992	-0.00514904511008992	-0.00514904511008992	-0.00514904511008992	-0.00514904511008992	-0.00514904511008992	-0.00514904511008992	-0.00514904511008992	0.0310367897501211	-0.00514904511008992	-0.00514904511008992	-0.00514904511008992	-0.00514904511008992
1095371	NA	A	0.0264263530713913	-0.00466369363838552	-0.00466369363838552	-0.00466369363838552	-0.00466369363838552	-0.00466369363838552	-0.00466369363838552	-0.00466369363838552	-0.00466369363838552	-0.00466369363838552	0.0286759948107305	-0.00466369363838552	-0.00466369363838552	-0.00466369363838552	-0.00466369363838552	-0.00466369363838552	-0.00466369363838552	0.0241804439704321	-0.00466369363838552	-0.00466369363838552
1095356	NA	A	-0.00276321017896701	0.0271955002304828	-0.00276321017896701	-0.00276321017896701	0.0225422829909233	-0.00276321017896701	-0.00276321017896701	-0.00276321017896701	-0.00276321017896701	-0.00276321017896701	-0.00276321017896701	-0.00276321017896701	-0.00276321017896701	-0.00276321017896701	-0.00276321017896701	-0.00276321017896701	-0.00276321017896701	-0.00276321017896701	-0.00276321017896701	-0.00276321017896701
SCO3943	NA	B	-1.68167570149044	0.92844594580608	1.83904657203817	1.08279881222389	1.28279399077457	-0.187504642156907	0.068873665704245	-0.283909092167594	-0.667366763565386	-1.40056452027219	-1.59984725293383	-0.071488676694528	0.621394770973427	0.786616011229295	1.65263859852333	1.19943929127729	0.617689316897404	-0.555028789293182	-1.75935739605367	-1.87299414081996
SCO1658	NA	B	-1.59401909127046	-1.21060370587395	-0.0343028268449141	0.283847239361324	0.582759451310894	-0.315808289748195	0.134038631662367	-0.50754686115061	-0.410021585258799	-1.03087072316795	2.02166393679232	1.95962391895547	1.5724611969897	-0.21437363123249	0.703990612379205	0.428079098064054	0.0267756822309133	-0.28435119551356	-0.965027506960563	-1.14631435072476
SCO1174	NA	B	-0.406063028645296	-0.569024585732244	0.140180694343995	1.36435783228935	0.119982660348195	0.762327559140193	-0.465854624697772	-0.91302321094752	-0.116128811682622	-0.76458861340918	-0.628438984401813	-0.90023646249039	-0.631951218407647	0.727817911087504	1.50401010321398	1.33288311152645	1.83261057050767	-0.661111034337255	-0.708429698522149	-1.01932016918345
SCO2705	NA	B	-1.32056716386149	0.787702013380467	1.06836716796878	1.33284722962701	0.603050274440893	-0.627152150236071	0.0397606003094824	-0.58878172184103	-1.1285933572104	-1.49936647328004	-0.47122078802235	-0.178125725592777	0.639071244730678	0.418815555581872	0.349860809537893	0.894369301719347	0.753545423427203	0.254148958177436	0.119476795501502	-1.4472079943584
SCO2917	NA	B	-0.485417609087683	0.345966824876266	1.6582623381815	1.09811151626401	0.1397257980436	-0.130737527944769	-0.628770525404346	-0.686791355608138	-0.824173551177481	-1.21418004481915	-0.0353136488956522	0.933398346996356	1.10067077205023	0.380230284841946	0.865584343297802	0.273882325035196	0.201737092894783	-0.527480342608308	-1.04647686752529	-1.41822816941086
SCO4784	NA	B	-0.61852884420742	0.544290654736439	-0.545229653767691	0.772694503303323	0.526825737392479	-0.12685110338293	0.171741706646237	-0.0087613923811789	-0.430217280637537	-0.898584640512322	0.845457962304659	0.588397452789727	0.0537801096648609	1.05869678629722	0.757954461692139	0.731653705235708	0.0968419113619863	-0.351614929351006	-1.6956088514112	-1.47293829577349
SCO4239	NA	B	-0.739927273225674	0.528983374811366	0.915896303211069	0.0253507285177079	0.215040762992488	-0.920582032835595	-0.029820188244476	0.406800734714722	-0.366015810843068	-0.684549064657416	-1.35167431236221	-0.537393102745992	0.0624774942413442	0.36062544485259	1.42830170445096	1.13859537676282	0.719269636336656	0.203792286551503	-0.191719239485687	-1.18345282304312
SCO1766	NA	B	-0.653777267784737	0.614070015017792	0.891116985779743	0.591014291570529	0.110815183601312	0.0429465577357657	-0.0416840302278798	-0.528881582233002	-0.572900729105869	-1.37026446502152	0.159380580130093	0.720869725691616	0.711414595211011	0.355861008657713	0.956705112237465	0.508425176994793	0.355385632375259	-0.158889809242649	-1.14336637925905	-1.54824060212839
SCO6715	NA	B	-1.19697289611112	0.189052281193145	0.159152544744722	0.751883492450425	-0.212719675046095	1.38403034388959	-0.815801685299756	-0.634152994911312	0.1161284404943	-0.458823988930239	0.452226842849301	1.41671523187702	0.861762580170095	0.021826079214244	0.00527502641231159	0.382957613127999	-0.184596618694344	-0.208471374346174	-1.03680620945962	-0.992665033624486
SCO2272	NA	B	-0.109570772465588	-0.268299532557099	0.760099136603461	0.280421091593316	-0.585553008259	-0.0702866976517167	-0.0966123631303546	0.158558596062431	-1.41705833832428	-1.11837932647925	0.90463448585629	1.07453380200743	0.886394362383294	0.234031129021323	1.08878575460649	0.266350066798406	0.166862169656683	-0.132487702337783	-0.972682401858091	-1.04974045152596
SCO7511	NA	B	-1.09385484496418	-0.807680250066484	-0.15956687334398	0.718300605697117	0.812671448819168	0.294751585166225	0.344681840459611	0.420408519281628	-0.0570804028080962	-1.00841138064615	-0.376917548362554	-0.539196762604216	-0.52762804229154	0.532222333321446	1.0567335733807	0.696940137089591	0.784578776176909	0.70056297322102	-0.475186670917107	-1.3163290166091
SCO3917	NA	B	-0.0259025369929988	0.231097140538506	0.517945047827713	0.143609486201049	0.98457780378353	-0.222556939971503	-0.110284311466054	-0.665468814893825	0.0100330014337766	-1.1549832538284	0.597996670042375	1.01522390682957	0.208862106847569	0.0720404461061914	0.700249685995301	0.72957469038136	0.151670397319971	-0.4918215334439	-0.929777908155009	-1.76208508455523
SCO6683	NA	B	-1.35454852936557	-0.692037201542548	0.626257017340305	1.20631480998266	0.943557809252446	0.397710696322519	0.620293500889557	-0.500061550819867	-0.161697692045784	-0.137199227384692	-1.01846429609231	-0.320758646568787	0.315279517877139	0.0271891510074056	0.712143392241377	0.568951291997537	0.538559984651106	-0.213762239553528	-0.547862180393254	-1.00986560779572
SCO5826	NA	B	-0.451248042300715	0.474008171124676	0.138662798060806	-0.33492534649734	-0.171719911087474	-0.878688695101802	0.166105332674856	-0.261229580386287	-0.24553329097536	-0.7769064912037	-0.55942392717858	-0.358970224965399	0.620737786747494	0.304804864042159	1.49118041481224	1.29093824006961	0.705476327816175	0.189224408548404	-0.061778365742851	-1.28071446845691
SCO5536	NA	B	0.131583873905612	0.214829546469211	0.0995848762962028	-0.187770925065792	0.0669321814954662	-0.968768271616036	-0.434437868378316	-0.170311684793425	-0.255024332175972	-1.84782755690031	0.429659577387365	0.608227224607388	1.12429942140401	0.32212499312192	0.619488868054743	0.542158471776645	0.414697487050089	0.221508890681735	0.138362888056921	-1.06931766137746
SCO4442	NA	B	0.0299458708071523	0.300325471726302	0.923283413813481	0.244285688978897	0.289895769284357	-1.30734253935378	0.146470322989185	-0.339710512932511	-0.333651083316951	-1.28318243385736	-0.176781496103574	0.138179774272762	0.519164363226286	0.181130999349589	1.1557760235231	0.728492787702979	0.153967090140375	-0.0293665670378971	-0.0207349117383551	-1.32014803147405
SCO4458	NA	B	-0.276608391936208	0.0483671070241884	-0.251509156688246	0.190610943548132	0.543174875220947	-0.418241691051798	0.236008463636032	0.0835642124602609	-0.315798559924444	-1.13444453839311	-0.496232948252955	0.00350106880578505	0.0930099874297543	0.66416353304879	1.30439729567059	1.02656419477141	0.809081778653217	0.0729266203149148	-0.992102517887462	-1.19043227644979
SCO1246	NA	B	-0.187623234599461	-0.292177810843625	-0.716799888959676	-0.703786157258596	0.0953947047313042	-0.716812815148594	0.223840570712622	-0.056503681839946	-0.154788508040117	-0.7586135115654	0.402096786648138	0.344109535445877	1.02266294084176	0.111063900228189	1.00883691653468	0.915337386108523	0.895953183490775	0.411052238922732	-0.533504672520023	-1.30973788288917
SCO5100	NA	B	0.0708170554772503	-0.10619617102066	0.116829215204934	-0.225339730752799	-0.285605227137127	-0.837828341207985	-0.350459815028842	-0.429090254742111	-0.753871213080037	-1.47111782475373	0.767609298237369	0.689780408171074	0.650066946451462	0.519397021991823	1.1212175770546	0.761754357706762	0.54105321329414	0.230144441464438	-0.316635679269431	-0.692525278061127
SCO1814	NA	B	0.218275096983495	0.221796092258797	-0.285250628496162	-0.212890166302131	-0.110585604432567	-1.3047630930984	-0.553733640032518	-0.653770815616779	-0.331508098897346	-1.37214112768161	0.572071542493902	0.461134005583159	0.981793653923911	0.193258836125392	0.63187997744778	0.63239263800791	0.687056269978313	0.646114590981131	0.195503597051776	-0.616633126278053
SCO1244	NA	B	-0.223307733880636	-0.216608458728427	-0.691475285087247	-0.587093481696909	0.335383126093099	-0.911956433683945	-0.166179005124658	-0.208731917349205	-0.0254113625273655	-1.2460267376109	0.163379831194142	0.165280602141141	0.865983065195969	0.357245519849481	0.910313489048057	0.896608329191531	0.853807090683761	0.771280798609232	-0.104391787006061	-0.938099649311055
SCO4425	NA	B	-0.928030449344121	0.6031032966032	0.197201268789772	0.961448476419691	0.0644688964387212	1.02960981260737	-0.450211629878995	-0.364196402932274	0.345262596662512	-1.24890626502413	0.563105157179229	0.512971144843009	0.640813985982915	0.398293695642046	-0.0455041076500819	-0.349276018409467	-0.0337255296906882	-0.132235860512892	-1.11862362675984	-0.645568440965987
SCO0214	NA	B	-1.25743490974919	0.272447917246827	0.553892690263859	0.0957557948902483	0.423977064402579	-0.0619223788079193	0.429986480887926	0.392278557124627	-0.350304297159482	-1.46405539083888	-0.614377045680585	0.166819666713215	0.363745464047598	0.501745616349967	0.813873908212637	0.443317076240495	0.37904757545062	0.367963342295333	-0.706789750668598	-0.749967381221283
SCO0057	NA	B	-0.0630625598503398	0.881415888430817	0.145220121362312	-0.713049511171046	0.580965822089623	-0.655078741906208	0.0362568464150774	0.360639687008222	-2.02552009653506	-0.00464069103440856	-0.151652727076738	0.351568439019638	0.627988859611214	0.58580821931763	-0.00935832313280427	0.250178774035969	0.168303508529934	0.24857537189107	-0.194085519797885	-0.420473367207016
SCO1192	NA	B	-0.132301202993271	-0.033353744266702	0.275907567419837	0.359035774701741	-0.0875414545933602	-0.0104872199061714	-0.199808052847672	-0.431808215703839	-0.341679967390504	-0.891129389677735	-0.0166188820582893	0.104360201734772	-0.0391900456762571	0.467556138454257	1.12194079619507	1.15355379872366	1.15239761510185	-0.969403675317255	-0.751935850294186	-0.729494191605945
SCO3947	NA	B	-1.08407885008944	-0.92876902655816	-0.163657157436004	-0.0526274392390382	0.297787295061429	-0.388313168852409	0.53121457383939	0.193920650639653	-0.54583053219193	-0.414821746023417	0.824769460885398	0.627145555405532	-0.701994178723713	0.560633866452333	1.04462866382867	0.652384024689588	0.17264261168086	0.282344406640535	-0.703464544411596	-0.203914465597681
SCO4335	NA	B	-0.446847206529797	1.00777980123509	1.25253105824139	0.143594504779616	0.43077685928495	-1.36127241196306	-0.288600223983078	-0.218255241940392	0.506370381311841	-1.11734039257242	-0.171931228631097	-0.377720953597761	0.457488388235347	0.109489596582551	0.326994544655808	0.183089982581615	-0.0688542475754224	-0.0761464322502121	-0.0302058293133358	-0.260940948551639
SCO4917	NA	B	-0.52691439564023	0.264191443674182	0.467971875248588	0.102706742870356	0.300338140265338	-0.69826646247059	-0.0152591870370671	-0.5511888518203	-0.896547521286184	-0.486525713505728	0.816176349829791	0.910089680846715	0.421574758993517	0.643762275266043	0.824116910970163	-0.175537688809311	0.471898492796103	-0.214299237690849	-0.691082083728642	-0.967205528771894
SCO4772	NA	B	-1.05301654680759	1.29085597614655	1.15073807432749	0.105187438774513	0.0918486561176417	-0.68811134593188	-0.0333710057654031	0.321020360280728	0.0102791092223242	-0.991252355794276	-0.363459060945277	-0.0795702369327689	0.545785699567937	0.174120324320692	0.151141679744447	0.329478837378858	-0.206770875664424	0.124799703747134	-0.2021463386521	-0.677558093134614
SCO2918	NA	B	-0.507957653656984	-0.0542571264293104	1.15324769700277	0.76906857774836	-0.152437618894586	-0.0720819748845081	0.0477867330002186	-0.651358762405502	-0.847827714460553	-0.529719447842403	-0.41832150406659	0.491613249534586	0.873049096575371	0.232495128607396	0.584238935491528	0.408605912414087	0.337609368874644	-0.178819546213502	-0.487997090630999	-0.996936259764025
SCO4347	NA	B	-0.416874930970942	0.828625458580584	0.404580992435547	0.179042501738507	0.277581666300877	-1.40533575526477	-0.293242458697431	0.13688947210878	-0.402786543127915	-0.795807223966276	-0.684226549812478	-0.264240308123023	0.566428394804099	0.164749837111856	0.875079308582849	0.391836312430173	0.2857618687268	0.425505283744813	0.419865413524111	-0.693432740126156
SCO5771	NA	B	0.052705974385753	0.238569952192254	0.246386331548893	0.401117268555681	-0.51147421346569	-0.800176410862153	0.140601112169883	0.189409498842624	-1.01612254869503	-0.544580032892263	0.438467166302706	0.0952417174151901	-0.199744698186272	1.14883340659344	1.02331554888788	0.189064414447089	0.373644592913919	0.0596477789103984	-0.621539446981253	-0.90336741208305
SCO0596	NA	B	-1.0058216336621	0.135253493919077	0.484329033091281	0.416776976323551	0.492911587951803	-0.231270081583534	-0.215609051834363	-0.122235470297885	-0.636558384760628	-1.16957800148124	-0.173835220716443	0.358601917851456	0.707949475075545	0.352033461031159	0.629798747729096	0.441783859622329	0.574932756980316	0.329470012217405	-0.533366069209871	-0.835567408246943
SCO5827	NA	B	-0.821922042051654	0.52815697246407	0.412748629536223	-0.163542909085646	0.128697641704899	-0.946278925361876	-0.123862826647941	0.144380267672841	-0.107383533694916	-0.786025664375502	-0.534539100757351	-0.390308667958026	0.414931880408567	0.0838193105794129	1.02202156091189	0.844334496475979	0.496311879898462	0.312152226512509	0.362271389207249	-0.875962585439186
SCO7331	NA	B	-0.282543702432634	0.613466853609457	0.671339988885492	-0.0844733094009014	-0.0607407850769399	-0.447235949880358	-0.0453567237548729	-0.104300319803742	-0.735409461808243	-0.929372249756211	0.859083794470709	0.689434822083231	0.723384264541833	0.0590812782951327	0.686952243592981	0.145990040535338	0.228169820549985	-0.320344778857733	-0.739391827537191	-0.927733998255336
SCO7646	NA	B	-1.28090549610738	-0.0118708224106321	0.835154933109063	0.301505295219432	0.2996717287714	0.032185326479313	-0.094798183608142	-0.0843418671465566	-0.248461888823872	-1.12391945599219	0.17615426067071	0.81795831486459	0.999740725674389	0.0345621390041178	0.096750655675276	-0.0752757480885338	0.0791817323786157	0.116897239907214	-0.0162673752266143	-0.853921514350191
SCO0743	NA	B	-0.756482277117602	0.630421371414688	0.776473578704115	0.245940059712475	-0.235369437805298	-0.679562639723092	-0.224542000357087	-0.408225136251136	-0.756819951724768	-0.147075001014985	-0.472983968374366	-0.365377342358047	0.110594514254922	0.252922854158514	0.881909238867758	1.14935164321576	0.592912921935253	0.222203050734932	-0.215655075091359	-0.60063640318067
SCO3946	NA	B	-0.814445642052499	-0.48850461173472	0.0531652334829005	0.323162568101858	0.495502301279363	-0.519575639414637	0.121700879990878	-0.151060715249491	-0.863308214782575	-0.506708802035497	0.768606801819013	0.659509025941487	-0.769380246518158	0.66247501659518	0.974897822264841	0.0259315469280974	0.185061241564949	0.137274653932244	-0.694576828006679	0.400273607893445
SCO1413	NA	B	0.214076396223617	-0.0201584130996508	-0.174869668292044	0.149970776821256	0.621888536526976	-0.269544735773293	-0.232113868032297	-0.320327340451109	-0.466505003611915	-0.790066466537097	0.541874833846065	0.841757914914782	0.175231030536836	-0.161933524691629	0.971518983947391	0.654150728782338	0.316490164233499	-0.264559863187723	-0.445556084612891	-1.34132439754312
SCO6708	NA	B	-0.164053672269475	1.03341951897396	0.679965604981256	0.0587711497661241	0.141810251317191	-0.174148449743883	-0.24621540996775	-0.00398923567877052	0.018600315302554	-1.07007053116935	-0.310736233741602	0.26045715337125	0.102761145780931	0.147418286060221	0.542662668764095	0.555915798500163	0.267137829335943	-0.0777953083306064	-0.259048821614376	-1.50286205963788
SCO3158	NA	B	-0.435167570908644	0.447553726497814	0.666054271858746	0.0331075744380822	0.566128289227497	-0.310288404343571	-0.0239621105527101	-0.108248967703261	-0.173187438005028	-1.32658257907524	0.0977300204229907	0.352537805722346	0.432353926344452	0.115139478551517	0.709434662410737	0.32137678808817	0.383114813103445	0.0899401663960493	-0.674227020721148	-1.16280743175225
SCO6973	NA	B	0.281348025861103	-0.255013681220868	0.417907519018462	-0.105915852622796	1.09374115390713	-0.342385545811092	0.0119845862954286	-0.309873437167461	-0.305774867530185	-1.08349734209919	0.497472438079152	0.631765811279247	0.51212190725818	0.0190483256342127	0.41164069031983	0.352086593870074	0.230515081156937	-0.392384851653059	-0.583132550622883	-1.08165400395223
SCO4350	NA	B	-0.500067332471604	0.640953321000718	0.313298091178983	-0.0766358868914798	-0.0531500023539442	-1.00370484087181	-0.31296080760543	0.261865289460523	-0.0775738083851456	-0.798811767414819	-0.531788689864551	-0.335744894605558	0.352847269739216	0.116942706335545	1.04048238098377	0.779822970234259	0.378168566432953	0.434162546310529	0.197896072074371	-0.826001183286519
SCO4398	NA	B	-0.982374798446206	0.725930522326844	0.915782781494031	-0.0602259355506223	0.603605372929196	-0.630550859482593	0.293413633891694	0.233209924319182	0.234464914575976	0.00687683441383635	-0.957430657801349	-0.307928518724329	-0.165419639322213	0.077711071393046	0.696064605247551	0.508372231734827	0.0725483670871334	-0.0691375586117515	-0.511945638967989	-0.682966652506269
SCO0175	NA	B	-0.769356729069358	-0.306866846475062	-0.372944577280906	0.136674215845916	0.820068096634176	0.187497128964053	0.72066669194357	0.130682769697454	-0.63532836381832	-0.702409829864333	0.11701187057685	-0.0446233451466229	-0.511786619447264	0.531829959220991	0.835511724148645	0.726224176533108	0.246651582499644	0.164814171305192	-0.894380808601285	-0.379935267666443
SCO7277	NA	B	-0.332016807981661	0.556561520130646	0.738423194592387	0.0681022423528086	0.370260195507513	-0.558989294533154	-0.118740508803016	-0.250594233327572	-0.673304886910255	-1.32572196865362	0.380401633249321	0.453660089910269	0.525541302256755	0.253734239422341	0.541300285476431	0.0115378254811356	0.545067323663951	0.0791023816795278	-0.574913464216191	-0.689411069297629
SCO0071	NA	B	-0.617404825596188	-0.183966960229816	-0.0714755102006808	0.462041060194092	-0.24289974238084	-0.181786161135077	0.459158183594264	0.315097306065771	0.482142606370634	-0.627420728749476	0.103447233263807	-0.000524060265198578	0.723941135478946	-0.316248984699727	0.381359114115437	0.531962895655132	0.498268213414939	0.462763684238291	-0.766496342477937	-1.41195811665637
SCO0827	NA	B	-0.463841869888058	-0.019302393567439	0.516792238493187	0.122266462575275	0.338387031543509	-0.614993038292659	0.013146262890781	-0.0452592067973641	-0.884932384188424	-0.33354802567227	0.533778188407113	0.35682274758369	0.77042372391224	0.48444174026294	0.490799613862618	0.626414097142939	0.0823575121011793	-0.0790313762578447	-0.633775462247027	-1.26094586186439
SCO6515	NA	B	-0.83567405900608	-0.223177226728057	0.114863614870121	-0.0881291878403361	-0.0391541607375849	-0.654070035619323	-0.00953717955190614	-0.0417739245987354	-0.441272073130102	-0.458683115584948	0.949713140136657	0.76647108407649	1.11122250694348	0.288592418765706	0.509616899174909	0.333003263458778	0.135931078643942	-0.203908386520313	-0.689376782754537	-0.524657873998156
SCO4238	NA	B	-0.164820722744146	0.528723612307219	0.525650368718793	0.248240531715949	0.0598065292047441	-0.364053140669405	0.0273117325057033	0.225817340832978	-0.272247697921361	-1.02469763417934	-0.532667033940278	-0.257871467263146	-0.00975706342524685	-0.0373964034554977	0.830035104450723	1.03695751547757	0.297477512259962	0.154328029007544	-0.117985695611232	-1.15285141727154
SCO4349	NA	B	-0.495620821432302	0.574884294805207	0.0715693439488057	-0.0601881417843222	-0.148736701722957	-0.845380313954346	-0.199864742565852	0.333947141969389	-0.298103078878436	-0.576375647876396	-0.560846255676752	-0.446690385744079	0.197626614644577	0.111934800869632	1.1420234028312	0.686632993964381	0.51717135000878	0.486634741790173	0.325095721818782	-0.815714317015488
SCO7431	NA	B	-1.483930109974	0.101292670634822	-0.030969984684504	-0.222408112464861	0.475919187425656	-0.194650356757482	0.0420613645290873	0.366396614525151	0.10423206695657	-0.00056588522717016	0.426122410032304	0.577630471066557	0.466591157747732	-0.397232199211201	0.736375700301984	0.54362913792529	0.219739083754848	-0.510716636704358	-0.500250121547717	-0.719266458328709
SCO2315	NA	B	-0.184760672624307	0.616445429457039	0.657594512874335	0.144902318330811	-0.00421604203979253	-0.203789912191439	-0.112716273153335	-0.664759832818282	-0.727259669098838	-0.864881645500998	0.512050020350905	0.671277708889052	0.74124739124694	0.0165753300263249	0.375971183047371	0.301234946888212	0.281900806059697	-0.0790683931977423	-0.696710954294974	-0.781036252250974
SCO0750	NA	B	-0.23989585199504	-0.0312801036651225	0.502032045881032	-0.44066446873128	0.270829697335678	-0.83928366410028	0.0922800568756812	-0.0292659939201059	-0.528549610367926	-0.760030266020422	0.714443906537926	0.147296795746947	1.05610567862701	0.318807886704853	0.397478034669859	0.110185382509848	0.655904228559358	-0.209657031954248	-0.574719950368645	-0.612016772325119
SCO3142	NA	B	-0.287146941770372	0.296683973972025	0.58494948882122	-0.515391981711863	0.16159416449948	-0.487515386419132	0.232979667245143	0.520354405360155	-0.0493797424464781	0.246957479250417	-0.00989486290676922	-0.102747353889516	0.17597344845244	0.929515881517238	0.608772158700674	0.0651842661261886	-0.263596884132163	0.0634964600435373	-0.89941074895102	-1.2713774917612
SCO0698	NA	B	-0.663734047075629	0.642775843632062	0.771774661644381	0.14662007803422	0.52998083333681	-0.507969527153916	0.0325196357779785	-0.189834828194863	-0.140072758612213	-0.975879097585175	0.174171990782511	0.204075835451706	0.510910006633519	0.0832237943263889	0.540027298464874	0.0305254211730883	0.259465019596137	0.215764642003538	-0.702635114418895	-0.961709687816515
SCO6502	NA	B	-0.788320486735894	0.345902384949119	0.224060280843328	0.347115218180529	0.383309795702844	-0.760564943559843	0.0895711068552307	-0.380456961546669	-0.457678541198151	-0.742126401158905	0.0995050009827931	0.650730924093733	1.10694535092343	0.0694053415942975	0.222205105836894	0.177342330727039	0.270941065219584	0.275075834499579	-0.417326636521179	-0.715635769687767
SCO7210	NA	B	-0.809895616806616	0.0800215794567354	0.559994072695752	0.430871610145524	0.196813753343936	-0.0220385776900587	-0.163120433676077	-0.448327601163574	-0.0430344378707712	-0.706543880932578	0.180367526472782	0.565584107471713	1.07154026981049	0.120540594296231	0.401020495702427	0.0799568582365078	0.284740599579579	-0.156075076888816	-0.633575229544798	-0.988840612638381
SCO4675	NA	B	-1.00796771863263	0.41114773184766	0.501718779693213	0.467569071080145	0.240300686571461	-0.465560832484114	-0.16524860298754	-0.186062735052118	0.330802078854288	-0.90755945860408	-0.647213320057193	-0.547442174287677	0.108838799459636	0.268681245694034	0.691151716474258	0.587060103685031	0.239574908503054	0.273577907081859	0.295110943328214	-0.488479130167494
SCO6501	NA	B	-1.22756894915512	-0.0381224840755268	0.260151089489737	0.497088978801847	-0.47302633338257	-0.174832783144101	-0.101238003407121	-0.0165829302554119	-0.109192518171335	-0.464586700903192	0.199231383948128	0.461386878689623	1.02000428686163	0.197020015175225	0.752416717903092	0.00358806988832727	0.357307492187267	-0.151264745265681	-0.318788305882453	-0.672991159302363
SCO7033	NA	B	0.168494394040663	-0.107965480162914	-0.135658393966007	-0.235892763580248	0.713181985638308	-0.537458925303364	0.42892406624818	0.218846492756397	-0.716200632248722	-0.433957015339046	0.350361156085712	0.389934841797463	0.0805049587370856	0.0557518930972014	0.791987988526819	0.614292981647312	0.240568733466203	-0.0422978778829068	-0.814480435369962	-1.02893796818817
SCO0678	NA	B	-0.374299159670336	-0.0224831562417576	0.261920716497014	-0.0545522193252479	0.46238350545562	0.0828698339156624	-0.00503044007614006	-0.147982825420209	-0.353635108042227	-0.673756407369295	0.658374255549105	0.403559523127835	0.768743316177189	0.053895906495395	0.377980463835615	0.192273279334428	0.360130963315902	0.163513598633989	-1.03276002710341	-1.12114601908913
SCO7260	NA	B	-0.213150415722581	0.595618183502482	0.641813009913246	0.207522475531423	0.323392697102261	-0.68569261855131	-0.151257445257561	-0.120962294378457	-0.213550567060906	-0.43273155933439	0.889723524609417	0.391932623169491	0.228623954880658	-0.0657759399003623	0.19684176771435	-0.0131134222499929	0.244417136476124	-0.041919471973618	-0.401502407365136	-1.38022923110513
SCO3294	NA	B	-0.0449294053214162	0.900041579489687	0.374916570966237	-0.749798500132977	-0.0934623171029116	-0.0967998776935728	0.158721485634646	0.0913926926726312	0.0444518993097809	-1.04158912472689	0.278264413614629	0.0329378251351846	0.165224712700324	0.156154191896036	0.646334448575373	0.833356187349785	-0.116061630383251	-0.440944751028413	-0.300381982077301	-0.797828418877573
SCO7238	NA	B	-0.411048099313924	0.0744516178342987	0.223761676688207	-0.0361963457317569	0.254725410354968	-0.45484496274405	0.0985878837405232	0.181889347885007	-0.28261657981936	-0.642210188622422	0.508096385120265	0.943731099148937	0.719085495136733	0.164969098905015	0.544721638278267	0.111144696385586	-0.136031443726734	-0.0762331676875196	-0.613020952344688	-1.17296260948735
SCO6624	NA	B	-0.330347955784527	-0.214697416916694	0.843035320449989	0.573986717142159	0.577204227971546	-0.00271902580685079	-0.340885589421667	0.0220868496440296	-0.969417212264801	0.0318648630469838	-0.205084528480819	0.270077444190127	0.6722125794058	0.167474461463719	-0.69389556795379	0.0113084340507825	-0.0721768946938415	0.656433282613014	-0.796966688101358	-0.199493300553801
SCO2270	NA	B	-0.562589072290554	0.305558759729975	0.15518826481763	0.46434965436318	-0.345470032426392	0.0384661624032656	-0.224365711550258	-0.41434197466173	-0.34293323058153	-0.305449747708458	0.682943849655579	1.15207486546492	0.503897677610093	0.204328970517483	0.421967212025023	-0.476542924357503	0.351957403287342	-0.345534274566977	-0.568909356417731	-0.69459649531336
SCO6564	NA	B	0.240836702591589	0.133908175718769	-0.40023027385115	0.0166178114336106	0.37090867292045	-0.460822611627939	-0.150389391985212	0.179414862962895	0.0873179386655591	-0.967848509047961	0.443119420160281	0.32001503620454	0.594821520168753	-0.0400970649604893	0.250037218574211	0.572333438891958	0.24792552900029	0.281938016595137	-0.363675316169167	-1.35613117624613
SCO2072	NA	B	0.084342104566014	-0.32037429511468	-0.0911202825067043	-0.0742848594827201	-0.23396910498379	-0.0858365482228027	0.332210293027659	0.292754881576527	-0.194308567710498	-0.844319658827197	0.399523368528871	0.257556251268625	0.1577473747719	0.112496419051958	0.54533069094051	0.990286223483642	0.169935428006569	0.265885815586072	-0.471266808390477	-1.29258872556948
SCO3182	NA	B	0.254996603800895	0.305798025534273	0.504947265436027	0.807045899367502	0.331817643395127	-0.0399261014856478	-0.141140759889212	-0.135119464876719	-0.132219475192822	-0.92370423587805	-0.122628951440748	0.000559183844711875	0.146508376552582	0.0251022228793456	0.442363144217557	0.340939592042306	0.205695871721721	0.0604706945175586	-0.575409279851218	-1.35609625469519
SCO7325	NA	B	-1.17877441808208	0.0433603994726122	0.522732838159125	0.552206281617482	0.377099783120373	-0.0710852387105971	-0.0702621805978643	-0.306413552836313	-0.208016356745706	-0.826259424711911	-0.271293570917124	0.158308880417877	0.423640750647649	0.101085223458848	0.680304004105381	0.295092892824391	0.388563787307445	0.272836513714137	-0.0896839036974368	-0.7934427085463
SCO0760	NA	B	-0.363488548496804	-0.0658377321584989	0.338183941516751	-0.306940856951621	0.0653590047974251	-0.192787119166138	-0.0514819492912122	-0.168142087424834	-0.786632155190004	-0.559971869760045	0.660573594652403	0.600458084740489	0.67948266550445	0.371270799694714	0.393957338216663	0.364720248597831	0.504259913319854	0.141531233236308	-0.759698595192193	-0.864815910645539
SCO2919	NA	B	-0.300099941730006	0.0939820008068342	-0.150331710571715	0.173570010440196	0.274016750108412	0.10990616905352	0.217009231982223	-0.0919445980822848	0.205851173614014	-0.995543261611331	-0.366454980041752	-0.0580371570062423	-0.02702828337629	0.1623926794401	0.650991310949712	0.834301026750992	0.57475030777476	0.372465332045541	-0.575063565128549	-1.10473249541814
SCO7186	NA	B	-0.257966934218549	0.294446056104371	0.75446122989844	-0.0709787101458774	0.322838894118578	-0.389513198582097	-0.038462127243716	0.0457382428348545	-0.15789606528473	-0.699388559261289	0.645452069282829	0.333568843923742	0.507574511787223	0.109002587282572	0.623204461690651	-0.0231175603513298	-0.15083488037989	0.0897033455315439	-0.909966548958916	-1.02786565802841
SCO7251	NA	B	-0.374682693125892	-0.0842318882733002	0.442777616820292	0.241974686211483	0.17318126188021	-0.501038593694124	-0.138014365534562	-0.246899201536707	-0.343844349489899	-0.950574044177316	-0.107723640815401	0.220052022883334	0.302990214509591	0.160502770732427	1.06102487528875	0.718678718840732	0.389304700697852	0.0986506503716873	-0.172616719242367	-0.889512022346796
SCO6508	NA	B	-0.294771319296666	-0.221121314328166	0.304110759420171	0.208367991306116	0.0370752703639572	0.152261506489803	-0.532090869366349	-0.270331100467744	-1.12753430040951	-0.573010672263492	0.433980869650922	0.881164115428096	1.09034386898606	0.0845484735018376	-0.0857930077104321	-0.121157639379132	0.30086186949609	0.0125803564044022	-0.148909208205435	-0.130575649620539
SCO7721	NA	B	-0.099738349117088	-0.132761702881503	0.235071314245816	-0.193674014827947	0.365754187346868	-0.377322643823331	-0.193133599086644	-0.491051932973477	0.578955636053868	-0.316814785333574	0.252534646345481	0.582673131997693	0.0987910949596951	0.248612298434538	0.909886570367658	0.503299492058603	-0.130551447521076	-0.654077268886075	0.0183131227212581	-1.20476575008076
SCO1624	NA	B	0.0048842471468622	0.0027811323001572	0.25992128005399	0.0329415889581277	0.479026231912477	-0.459000238341086	-0.381011065133693	0.0715406516840704	-0.199194306063636	-0.846696222329538	0.0844804082278117	0.529915315011379	0.605941422564208	0.143783666085482	0.766421433483736	0.453616624207529	0.246375371616568	-0.160555280445118	-0.4650988089675	-1.17007345197182
SCO2697	NA	B	-0.0564032215251782	-0.336747740027146	-0.240174277793295	0.230998602734021	0.00782097030985573	0.190163647353364	-0.138863021972032	-0.0314958008019381	-0.12657786854216	-0.391894827721234	0.716248851009909	0.83801844384509	0.0940869538823303	0.175778222636149	0.914433192612084	0.274182624598932	0.12521692795317	-0.580334903268217	-0.557243103102694	-1.10721367218101
SCO6516	NA	B	-0.56515528085469	-0.0504397282091356	0.400326279187378	-0.0860592048562974	0.186603309458532	-0.640305295081744	0.12430015019549	-0.0393692598249635	-0.699442907648373	-0.632738937814402	0.0522926581434606	0.718712152456738	1.18432697082685	0.371714833934196	0.220650115675282	0.162669802527262	0.311289216830805	-0.100347301401567	-0.460779620643527	-0.458247952901297
SCO6494	NA	B	-0.299523927439467	0.148501849839338	0.445504268435092	0.313683328845305	0.48819449420837	-0.391717432881824	-0.0089038938754129	-0.154076328356511	-0.899253251247758	-0.574311752504409	0.311179782014963	0.48944578920125	0.712679940164065	0.0962693046991654	0.520441076567767	0.24055742114255	0.305193505057393	-0.207328606883707	-0.724994046348706	-0.811541520637467
SCO5218	NA	B	-0.132018101363925	0.913189650724524	0.496665390464899	-0.267195107929075	-0.245418516236347	-0.706512669778776	-0.0405767577969849	0.217793210774125	0.0828025700049295	-0.723814038108169	-0.243750452494968	-0.0653928186211585	0.241759530137729	-0.0617330090303483	0.742622079075695	0.67526655182353	0.108599526846782	-0.0296172292992347	0.00511037154332339	-0.967780180736547
SCO6500	NA	B	-0.64214766399077	0.0707938349239816	0.425491189006141	0.28524669536788	-0.0109412353400584	-0.284464667014764	0.0545521168859335	-0.0521819801639567	-0.684387294829671	-0.44826345006054	0.375353669669072	0.505049030358106	0.953749274026569	0.363048014832323	0.432170772556442	-0.0356496845598664	0.236197442546307	-0.0208110069444638	-0.559663976835306	-0.963141080433361
SCO7606	NA	B	0.20315420506347	-0.11685280761706	0.255087345880881	-0.26080278924301	0.0998881876034745	-0.158733569575224	-0.258757920314826	-0.0370385549208132	-0.442525388542763	-0.358081259935573	0.483419781478728	1.06929206730799	0.49464992934865	0.153078721577699	0.610216646149017	0.452971207220373	-0.120914245404435	-0.486486354321366	-0.878797219280458	-0.702767982474757
SCO2263	NA	B	-0.28509498903398	0.632114420975349	0.537958537017999	-0.325289212050599	0.346714719863403	-0.752840588979788	0.146053279709371	-0.0191243491348776	-0.522270791111271	-0.297153286859782	-0.393453829420988	-0.00165548131438875	0.110536994878159	0.221475769697438	0.697730719280447	0.723355801712371	0.251697147388444	0.248791631650604	-0.362620728287179	-0.956925765980731
SCO7393	NA	B	-1.31001993031769	-0.464857539887953	0.292441320492298	0.313021743528539	0.202394328567132	-0.253492073722101	0.0913136775406636	-0.0577067375202569	0.0351601060782496	-0.229240097468898	-0.840281729413286	0.46703306704889	0.773105219395662	0.423387815556163	0.235159600840891	-0.0674712853900563	0.459277524106508	0.182401679104093	-0.0745773208528293	-0.177049367686019
SCO1441	NA	B	-0.732385415351395	-0.301693318270856	0.0251963687750782	0.0691964259718132	-0.026401026053148	-0.308788742829345	0.113395972843283	0.368098314783929	-0.378533418631883	-0.949234288773849	-0.467180313417041	0.104169386721225	0.670853479860742	-0.21733143955693	0.760203033634648	0.333058842586023	0.586111823985634	0.746263324501157	-0.20831353401223	-0.186685476766853
SCO4987	NA	B	-0.0639685713374534	-0.532722107185646	-0.218774991301478	0.0500365308442738	0.470780882092478	-0.383092634357643	-0.129326756592305	-0.204405643552281	-0.291945242258961	-0.200935770372477	0.839671611276792	0.995487801116372	0.0185347456007583	0.437059808997248	0.856868819942115	-0.106872076004044	-0.0364120962489012	-0.352881945921046	-0.565451928165476	-0.581650436572323
SCO2730	NA	B	-0.473390788119779	-0.234317179061619	0.246301340326641	0.139156380999912	0.368764214545963	-0.161980556762613	0.244439403666451	0.0641436263462722	-0.0458448868851002	-0.755932380801895	-0.390386539964493	0.0417558381068739	0.51970568598913	0.526747206894798	0.771798747554498	0.212555203993849	0.432174969052464	-0.140255802441912	-1.24916008350232	-0.11627439993712
SCO7312	NA	B	-0.629355172314904	0.241218622393381	0.0365417929808456	-0.518227467616734	-0.0296116609401991	-0.670617500018989	0.540629116131887	0.395593465453413	-0.514276944861188	0.193977280328474	0.328464183404678	0.21184828770592	0.726735587397573	0.117712109031031	0.807709422566259	-0.0507967873386783	0.308899261032571	-0.209976591470613	-0.683649647783219	-0.602817356081511
1095046	NA	B	-0.753719192381333	0.784590497410912	0.906636801246066	0.157464278409309	0.370242457546485	-0.00642731693381648	-0.081804805902209	0.169485944554793	0.185468245373045	-0.929649253306617	-0.26235617769613	-0.0744782280407001	0.214335137540887	0.00852569386812974	0.125074776414404	0.427037466328819	-0.058139879018654	-0.0164601492029366	-0.343391378404538	-0.822434917805909
SCO6228	NA	B	-0.219319317201187	-0.260077378522857	-0.0171771591350991	0.0163496156321741	0.59368583838809	-0.532598563901157	-0.0744420485637636	0.0753336335745316	-0.290495749404552	-0.72157706522716	0.378666914783459	0.585950661572403	0.286718690325963	-0.152895696357871	0.730447717958563	0.734892416560935	0.434891449747864	-0.617743576747425	-0.210651381731152	-0.739959001751761
SCO0492	NA	B	-0.113126706657608	0.448871199486922	0.493668730133721	0.524852124340604	-0.0956386849505084	-0.177060799170962	-0.0276495721664936	-0.068550903972854	-0.746170863506786	-0.662930475458079	0.0516846048551756	0.541416549084254	0.360112724444184	0.297345244322429	0.583230906623904	-0.233903184242138	0.613307745748453	-0.458754544494291	-0.766932199453745	-0.563771894966179
SCO7378	NA	B	-0.230657424752318	0.190332628579483	0.385498137501417	-0.0131964623318432	-0.0119880053907875	-0.253382275711238	0.132824632426813	-0.155165471772614	-0.670766749955742	-0.814646187158972	0.533874684866631	0.798419666909477	0.822006047207009	0.114996002656985	0.188715936241146	0.235631261119401	0.14878851694104	-0.0356419584767074	-0.519946442710431	-0.845696536188746
SCO2192	NA	B	-0.49992240688872	0.61737054024365	0.479861037989973	0.172412564738543	0.176700601206806	-0.352254293466502	0.170073984240983	0.418859612517573	0.0924286813995892	-0.433991477627405	-0.603980094676477	-0.186814243066502	-0.0313074152705308	0.0998622628386663	0.646682494848767	0.648768724780626	0.153607155456337	-0.126068042434144	-0.292217805450829	-1.1500718813804
SCO7653	NA	B	0.0689608045675776	-0.0923423697409094	-0.0843498227038229	0.141495409394996	0.497161156172513	-0.219472606365585	-0.300951672257101	-0.439373108147819	-0.149975690733332	-0.506929941274929	0.594330663673891	0.973707011090403	0.12606871961087	0.134004730908336	0.689326246809316	0.387981248314955	-0.00602272550890692	-0.529969067720297	-0.377482803478814	-0.906166182611343
SCO0776	NA	B	-0.328289771679352	0.348495332852772	0.365926156618279	0.129520094678103	-0.259868044008666	-0.437373427454917	-0.162972432464165	-0.141031510709869	-0.371974018530633	-0.559759316228199	0.537594311418729	0.696081181070796	0.938651692062174	0.0965260771813097	0.508239668893029	0.0877057722552919	0.146441403372932	-0.246414860818628	-0.599225059068881	-0.748273249440107
SCO5325	NA	B	-0.118349852038466	0.299448719788068	0.391173863422955	0.581114839794021	0.569251455457439	0.599322184339204	0.0957461718562911	-0.489789651704829	0.240754494962633	-1.07149384092194	0.0491323782524358	0.294162851236988	-0.0294730516051782	0.0586481218179777	-0.251074173442706	0.204442521247096	-0.0680736969768247	0.0631946977511211	-0.467387562923482	-0.950750470312802
SCO2356	NA	B	0.141748862505445	0.448467597200302	-0.0413984333936632	-0.127886346709047	0.395642736045875	-0.251276529932889	0.121029828358693	0.0368556376285181	-0.312135323249745	-0.946638681425231	0.478241377643211	0.358839972242485	0.135025448772537	0.144343406358388	0.511187532037684	0.357995025285743	0.267118474892157	0.0926108797040017	-0.726138612620447	-1.08363285134401
SCO3342	NA	B	-0.325859517129496	-0.254613013247805	-0.294927144748425	0.52729265542073	-0.0870779936185659	0.269931157008283	-0.0982393437258269	-0.0144858729885389	-0.227431797332635	-0.84250214130771	0.155299004409103	0.959251273670442	0.575252631907682	0.024983593429968	0.534353634885222	0.25950146112018	0.115862895599078	0.0871342579486658	-0.518741510627336	-0.844984230673024
SCO4859	NA	B	-0.484924649905984	0.459769902398579	0.61193786944533	0.553690753415832	0.362763366944967	-0.0160833848437303	-0.225264614144923	0.127740308646467	0.147879880577007	-0.963602803053037	-0.320045528575519	0.108371443839947	-0.0117271981397113	0.363007637419476	0.24704107001125	0.43920629592012	0.220621740448411	-0.139793541314254	-0.553378340715228	-0.927210208375001
SCO0119	NA	B	-0.853633662478664	0.573497985386313	0.399467811643132	0.485093583126183	0.318135231892758	-0.560883816301791	0.168410615014541	0.488257736363734	-0.454854721978985	-0.0325219203990801	-0.692098983996078	-0.349602173915853	0.268523125354962	0.359564289894829	0.518441047065115	0.159709206534441	0.325355073615503	-0.400579646806635	-0.266990481745943	-0.453290298268481
[truncated: 6,785 more rows]
